# Supplementary material for: Acquisition of non-olfactory encoding improves odour discrimination in olfactory cortex
Source: Nat Commun. 2024 Jul 2;15:5572. doi: 10.1038/s41467-024-49897-4 (PMC11220071; doi:10.1038/s41467-024-49897-4)
Supplement: Supplementary file 4 — Source Data [file 41467_2024_49897_MOESM4_ESM.xlsx]

## Sheet: Fig 1c
		Sesion 1	Sesion 2	Sesion 3	Sesion 4	Sesion 5	Sesion 6	Sesion 7	Sesion 8	Sesion 9
	Animal 1	-0.0594458	1.79108	1.94743	2.22678	2.32025	3.21737	3.05395	3.57869	3.39718
	Animal 2	-0.398586	1.97652	1.80701	2.01363	2.49208	3.06383	3.23285	3.1659	3.29868
	Animal 3	1.2525	1.74191	2.09416	2.17511	2.67006	3.65151	3.5293	NaN	NaN
	Animal 4	NaN	NaN	0.835596	1.33494	1.92239	1.75642	3.538	3.02432	NaN
	Animal 5	NaN	NaN	NaN	NaN	NaN	NaN	NaN	NaN	NaN
	Animal 6	NaN	NaN	NaN	NaN	NaN	NaN	NaN	NaN	NaN
	Animal 7	1.41099	NaN	NaN	NaN	NaN	NaN	NaN	NaN	NaN
	Animal 8	0.996429	NaN	NaN	NaN	NaN	NaN	NaN	NaN	NaN
	Animal 9	NaN	NaN	NaN	NaN	NaN	NaN	NaN	NaN	NaN
	Animal 10	NaN	NaN	NaN	NaN	NaN	NaN	NaN	NaN	NaN
		Sesion 1	Sesion 2	Sesion 3	Sesion 4	Sesion 5	Sesion 6	Sesion 7	Sesion 8	Sesion 9
	d’ Mean	0.640377	1.8365	1.67105	1.93761	2.3512	2.92228	3.33852	3.2563	3.34793
	d’ SEM	0.365001	0.0714342	0.284587	0.205955	0.159778	0.408057	0.11844	0.166294	0.0492482
	criterion Mean	-1.15325	-0.848776	-0.616772	-0.592755	-0.449582	-0.1453	0.0440164	0.0449008	0.0582896
	criterion SEM	0.237437	0.0953662	0.271641	0.190872	0.12391	0.223182	0.121949	0.112259	0.0672658

## Sheet: Fig 1d First Session
	Position (cm)	0	0.226893	0.453786	0.680678	0.907571	1.13446	1.36136	1.58825	1.81514	2.04204	2.26893	2.49582	2.72271	2.94961	3.1765	3.40339	3.63028	3.85718	4.08407	4.31096	4.53786	4.76475	4.99164	5.21853	5.44543	5.67232	5.89921	6.12611	6.353	6.57989	6.80678	7.03368	7.26057	7.48746	7.71436	7.94125	8.16814	8.39503	8.62193	8.84882	9.07571	9.3026	9.5295	9.75639	9.98328	10.2102	10.4371	10.664
LICK RATE
	OUCU mean	0.372614	0.370276	0.368186	0.369707	0.377937	0.395884	0.426793	0.473808	0.538526	0.618311	0.703627	0.779172	0.831246	0.85597	0.860331	0.855751	0.850685	0.846914	0.840001	0.823439	0.793857	0.751239	0.696674	0.63332	0.567631	0.508218	0.463707	0.440927	0.442897	0.466275	0.501429	0.538412	0.571984	0.600869	0.626961	0.65423	0.685337	0.718399	0.747641	0.767137	0.772323	0.758754	0.723481	0.670354	0.611939	0.562839	0.53178	0.519969
	OUCU lower (SEM)	0.236484	0.232479	0.226515	0.22141	0.219584	0.22293	0.233233	0.252335	0.281655	0.320809	0.365563	0.407626	0.438832	0.455963	0.46069	0.456349	0.445658	0.429385	0.405594	0.372209	0.331966	0.291779	0.257669	0.232733	0.218006	0.213725	0.219829	0.235476	0.25826	0.284761	0.311988	0.337572	0.359056	0.374489	0.38413	0.389596	0.39207	0.391387	0.386325	0.376622	0.364287	0.351356	0.337571	0.322448	0.308232	0.298575	0.296151	0.302454
	OUCU upper (SEM)	0.508745	0.508073	0.509858	0.518005	0.536289	0.568838	0.620354	0.695282	0.795396	0.915813	1.04169	1.15072	1.22366	1.25598	1.25997	1.25515	1.25571	1.26444	1.27441	1.27467	1.25575	1.2107	1.13568	1.03391	0.917257	0.80271	0.707585	0.646378	0.627535	0.647789	0.690871	0.739253	0.784912	0.827248	0.869792	0.918865	0.978604	1.04541	1.10896	1.15765	1.18036	1.16615	1.10939	1.01826	0.915646	0.827103	0.76741	0.737484
	OUCR mean	0.570124	0.583483	0.60874	0.642007	0.676253	0.70233	0.712596	0.705478	0.68625	0.66212	0.636488	0.607712	0.572639	0.53133	0.489127	0.455267	0.440028	0.452021	0.495211	0.566111	0.654036	0.742773	0.812082	0.844177	0.833994	0.792495	0.737484	0.68151	0.627465	0.572381	0.514297	0.456609	0.405655	0.365847	0.3392	0.327393	0.333188	0.36038	0.411365	0.483216	0.566511	0.648452	0.716584	0.761341	0.777155	0.762073	0.716899	0.645455
	OUCR lower (SEM)	0.269949	0.276597	0.28888	0.304284	0.318457	0.326024	0.32325	0.310918	0.293906	0.27728	0.263007	0.249892	0.235796	0.220152	0.205227	0.195703	0.197137	0.213648	0.245	0.285896	0.330404	0.374864	0.414743	0.443208	0.455543	0.452531	0.437313	0.411688	0.376316	0.332323	0.283309	0.236483	0.199354	0.175358	0.164353	0.165062	0.17637	0.198094	0.230609	0.27086	0.309157	0.335624	0.348186	0.351195	0.35007	0.347063	0.339179	0.319918
	OUCR upper (SEM)	0.870299	0.890368	0.928601	0.97973	1.03405	1.07864	1.10194	1.10004	1.07859	1.04696	1.00997	0.965531	0.909482	0.842508	0.773027	0.714831	0.682919	0.690394	0.745423	0.846326	0.977668	1.11068	1.20942	1.24515	1.21245	1.13246	1.03765	0.951331	0.878615	0.81244	0.745285	0.676734	0.611956	0.556336	0.514048	0.489724	0.490007	0.522665	0.59212	0.695573	0.823865	0.96128	1.08498	1.17149	1.20424	1.17708	1.09462	0.970993
	ORCU mean	0.506897	0.50487	0.500641	0.49485	0.489366	0.486514	0.487683	0.491967	0.495599	0.493026	0.479106	0.452192	0.416853	0.38137	0.351893	0.329761	0.313051	0.299883	0.290609	0.286893	0.28877	0.293096	0.295314	0.292603	0.285071	0.274649	0.263499	0.252669	0.241795	0.230922	0.222529	0.220831	0.229308	0.24848	0.274797	0.302569	0.329538	0.359931	0.400157	0.452809	0.514148	0.574833	0.622985	0.648528	0.646565	0.618124	0.569383	0.51061
	ORCU lower (SEM)	0.216842	0.216614	0.21565	0.213875	0.211996	0.210982	0.211389	0.212853	0.214051	0.213211	0.208164	0.19725	0.181861	0.165806	0.15218	0.142187	0.135931	0.133326	0.134289	0.138209	0.143548	0.148511	0.152116	0.15442	0.155965	0.157084	0.157291	0.154848	0.147807	0.136168	0.122196	0.109269	0.100762	0.0987014	0.102926	0.111534	0.122296	0.134101	0.147527	0.164199	0.185041	0.208705	0.231673	0.249703	0.259084	0.257181	0.243346	0.220249
	ORCU upper (SEM)	0.796953	0.793126	0.785633	0.775824	0.766737	0.762046	0.763976	0.771082	0.777146	0.772841	0.750048	0.707133	0.651844	0.596933	0.551606	0.517335	0.49017	0.466439	0.446929	0.435577	0.433993	0.437682	0.438511	0.430786	0.414178	0.392214	0.369706	0.35049	0.335783	0.325676	0.322863	0.332392	0.357855	0.398259	0.446667	0.493605	0.53678	0.585762	0.652786	0.741418	0.843255	0.94096	1.0143	1.04735	1.03405	0.979066	0.895421	0.800972
	ORCR mean	0.507038	0.519518	0.542679	0.572849	0.604154	0.629293	0.643383	0.647983	0.649404	0.653597	0.66418	0.683626	0.714154	0.756896	0.80935	0.862844	0.904132	0.922242	0.91385	0.882814	0.837505	0.788006	0.742932	0.7068	0.679654	0.659485	0.645113	0.636755	0.634218	0.635862	0.640662	0.650054	0.666049	0.688354	0.713902	0.738896	0.761928	0.7856	0.813999	0.847976	0.882955	0.911084	0.92627	0.928699	0.925598	0.927688	0.943798	0.976601
	ORCR lower (SEM)	0.248082	0.255982	0.270879	0.290544	0.311178	0.328708	0.341625	0.352312	0.365013	0.383001	0.407754	0.43942	0.477176	0.519093	0.560747	0.593606	0.607448	0.597366	0.56708	0.524257	0.475187	0.424114	0.375074	0.332708	0.301171	0.282921	0.278291	0.285107	0.298464	0.312311	0.323039	0.331426	0.340731	0.353391	0.369278	0.386297	0.402894	0.420228	0.440839	0.465079	0.489602	0.509028	0.519442	0.521402	0.520142	0.522883	0.535209	0.55831
	ORCR upper (SEM)	0.765993	0.783053	0.814479	0.855153	0.897129	0.929877	0.945141	0.943655	0.933796	0.924193	0.920607	0.927832	0.951132	0.9947	1.05795	1.13208	1.20082	1.24712	1.26062	1.24137	1.19982	1.1519	1.11079	1.08089	1.05814	1.03605	1.01194	0.988404	0.969972	0.959412	0.958285	0.968681	0.991368	1.02332	1.05853	1.09149	1.12096	1.15097	1.18716	1.23087	1.27631	1.31314	1.3331	1.336	1.33105	1.33249	1.35239	1.39489
SPEED
	OUCU mean	6.84494	7.71296	8.26279	8.95461	9.47135	10.0328	10.6202	11.0636	11.0548	11.194	11.4915	11.8064	12.0663	12.2386	12.5422	12.8021	13.0025	13.0629	13.0828	12.9767	12.7742	12.5394	12.5329	12.5089	12.3441	12.7854	13.3342	13.1317	13.357	13.7688	13.8994	13.9527	13.7013	13.5783	13.6291	13.8407	14.0989	14.5196	14.9084	15.0393	15.122	15.2992	15.3529	15.2449	15.1067	14.9249	15.159	15.3733
	OUCU lower (SEM)	4.10219	4.9107	5.45157	6.22149	6.65341	7.11136	7.58139	8.02616	8.01652	8.13472	8.47375	8.89845	9.19506	9.42275	9.88138	10.2714	10.5527	10.5916	10.5874	10.4516	10.2635	10.0777	10.1322	10.4409	10.2696	10.5361	11.0293	10.7088	10.8911	11.3042	11.4891	11.5597	11.2704	11.1495	11.2295	11.5496	11.8457	12.3327	12.8254	13.025	13.1193	13.288	13.3472	13.1988	13.1227	12.8991	13.0877	13.3569
	OUCU upper (SEM)	9.5877	10.5152	11.074	11.6877	12.2893	12.9543	13.659	14.101	14.093	14.2533	14.5093	14.7144	14.9375	15.0545	15.2031	15.3327	15.4524	15.5341	15.5782	15.5018	15.2849	15.0012	14.9335	14.5768	14.4186	15.0347	15.6392	15.5547	15.823	16.2335	16.3098	16.3457	16.1322	16.0071	16.0287	16.1319	16.3522	16.7064	16.9914	17.0535	17.1246	17.3104	17.3585	17.2911	17.0908	16.9507	17.2303	17.3898
	OUCR mean	7.65998	8.97991	9.7574	10.2673	10.547	10.8478	10.8992	10.999	11.7063	12.2708	12.6448	12.8743	12.3915	12.3269	12.6728	12.7914	12.8291	12.8878	13.1847	13.2574	13.4185	13.6957	13.4239	13.2489	13.138	12.8707	13.2447	13.6626	14.0776	14.3037	13.9593	13.9163	13.8656	13.9437	14.1229	14.3446	14.3564	14.3927	14.7594	14.6741	14.6712	14.752	14.8458	14.8578	15.0319	15.1914	15.1558	15.4082
	OUCR lower (SEM)	4.85827	6.48869	7.33405	7.80374	7.95142	8.22865	8.40778	8.62499	9.22393	9.66272	10.0917	10.3143	9.65139	9.42147	9.67794	9.89128	10.0028	10.1144	10.4088	10.4245	10.525	10.8431	10.5293	10.3166	10.2393	9.90417	10.3258	10.8322	11.4099	11.7049	11.22	11.2216	11.2836	11.5048	11.6967	11.846	11.8626	11.8782	12.1723	11.9191	11.8705	12.06	12.2176	12.2048	12.4684	12.7794	12.7603	13.1276
	OUCR upper (SEM)	10.4617	11.4711	12.1808	12.7308	13.1426	13.4669	13.3906	13.373	14.1886	14.8789	15.1978	15.4343	15.1317	15.2323	15.6678	15.6916	15.6555	15.6611	15.9606	16.0903	16.3121	16.5484	16.3186	16.1811	16.0368	15.8373	16.1635	16.4929	16.7453	16.9026	16.6985	16.6111	16.4475	16.3826	16.5491	16.8433	16.8501	16.9071	17.3464	17.4291	17.4719	17.4439	17.4739	17.5108	17.5953	17.6034	17.5513	17.6887
	ORCU mean	7.68325	8.76017	9.52898	9.70869	9.97662	10.6483	11.3464	11.6839	11.9716	11.8904	11.8705	11.7368	11.6674	12.1473	12.1999	11.9598	12.082	12.2216	12.063	12.2421	12.5819	13.0521	13.2195	13.2493	13.4255	13.2684	13.3203	13.4518	13.7359	14.0037	13.853	13.5939	14.0073	14.3288	14.4264	14.7109	14.8767	14.7077	14.805	14.663	14.5194	14.9519	15.4072	15.4621	15.1798	15.1549	14.963	15.2724
	ORCU lower (SEM)	5.08641	6.26621	7.17114	7.47958	7.86378	8.55526	9.2235	9.47657	9.78664	9.60428	9.52869	9.29655	9.07145	9.65967	9.72217	9.4855	9.78708	10.0213	10.2147	10.5224	10.7201	11.1249	11.1639	11.0608	11.2534	11.1038	11.164	11.1584	11.4451	11.7906	11.7631	11.3533	11.7119	12.1297	12.2357	12.5696	12.7723	12.6563	12.7964	12.6381	12.4435	12.9674	13.4851	13.5003	13.0874	13.0215	12.7713	13.1313
	ORCU upper (SEM)	10.2801	11.2541	11.8868	11.9378	12.0895	12.7414	13.4693	13.8913	14.1565	14.1765	14.2124	14.177	14.2634	14.6349	14.6777	14.4342	14.3769	14.422	13.9113	13.9618	14.4437	14.9792	15.2751	15.4377	15.5975	15.4331	15.4766	15.7452	16.0267	16.2169	15.9429	15.8345	16.3026	16.5279	16.617	16.8522	16.9812	16.7592	16.8135	16.6879	16.5954	16.9364	17.3293	17.424	17.2722	17.2883	17.1547	17.4135
	ORCR mean	7.07556	8.16119	8.96167	9.73966	10.0734	10.4004	10.5812	11.1861	11.7715	12.2006	12.5253	12.6831	12.7983	12.9937	13.034	12.8626	12.9839	13.0549	13.2807	13.4884	13.3451	13.337	13.4958	13.7456	13.7984	13.8784	14.0355	14.1555	14.1279	14.0337	13.9585	14.0706	14.4681	14.7719	14.9087	14.8894	14.9506	15.2391	15.4281	15.2072	15.0785	15.37	15.6012	15.4898	15.3224	15.547	15.9254	15.9476
	ORCR lower (SEM)	5.42476	6.45052	7.37801	8.28871	8.68289	8.9722	9.01235	9.58597	10.1826	10.6127	10.9128	11.0959	11.115	11.2198	11.1499	10.8295	10.8907	10.9313	11.1772	11.3074	11.1905	11.188	11.3349	11.6504	11.6554	11.7398	11.9537	12.1824	12.14	12.0236	11.9144	11.9966	12.456	12.841	12.944	12.8816	12.9916	13.3447	13.5953	13.3779	13.2889	13.6484	13.9558	13.8514	13.5681	13.7214	14.1822	14.307
	ORCR upper (SEM)	8.72635	9.87185	10.5453	11.1906	11.4638	11.8286	12.1501	12.7862	13.3604	13.7886	14.1379	14.2702	14.4815	14.7676	14.9181	14.8957	15.0772	15.1784	15.3841	15.6695	15.4997	15.4861	15.6567	15.8408	15.9414	16.0171	16.1172	16.1285	16.1158	16.0439	16.0026	16.1446	16.4803	16.7028	16.8733	16.8972	16.9097	17.1335	17.2609	17.0364	16.8681	17.0916	17.2466	17.1283	17.0768	17.3727	17.6687	17.5882
	Time (s)	-6.4	-6.37997	-6.35994	-6.33991	-6.31987	-6.29984	-6.27981	-6.25978	-6.23975	-6.21972	-6.19969	-6.17966	-6.15962	-6.13959	-6.11956	-6.09953	-6.0795	-6.05947	-6.03944	-6.01941	-5.99937	-5.97934	-5.95931	-5.93928	-5.91925	-5.89922	-5.87919	-5.85915	-5.83912	-5.81909	-5.79906	-5.77903	-5.759	-5.73897	-5.71894	-5.6989	-5.67887	-5.65884	-5.63881	-5.61878	-5.59875	-5.57872	-5.55869	-5.53865	-5.51862	-5.49859	-5.47856	-5.45853
INHALATION RATE
	OUCU mean	0.127572	0.198722	0.298817	0.434007	0.609293	0.827463	1.08811	1.387	1.71597	2.06347	2.41583	2.75881	3.07936	3.36711	3.6153	3.82106	3.98499	4.11036	4.20204	4.26559	4.30647	4.32971	4.33974	4.34046	4.33535	4.32761	4.32011	4.31538	4.31539	4.32143	4.33395	4.35253	4.37598	4.40255	4.43034	4.45761	4.48304	4.50595	4.52618	4.54394	4.55957	4.57335	4.58536	4.5955	4.60354	4.60926	4.61245	4.61291
	OUCU lower (SEM)	0.112373	0.175542	0.264803	0.385963	0.543916	0.741655	0.9793	1.25338	1.55657	1.87806	2.20462	2.52217	2.81765	3.08081	3.30529	3.489	3.63354	3.7431	3.82318	3.87942	3.91689	3.93975	3.95126	3.95408	3.95064	3.94337	3.93493	3.92805	3.92527	3.92838	3.9381	3.95391	3.97431	3.99733	4.02116	4.04447	4.06656	4.08706	4.10571	4.12216	4.13597	4.14691	4.15527	4.16205	4.16882	4.17721	4.18837	4.20234
	OUCU upper (SEM)	0.14277	0.221902	0.332831	0.482051	0.674671	0.91327	1.19692	1.52062	1.87536	2.24888	2.62704	2.99545	3.34106	3.65341	3.92532	4.15313	4.33645	4.47762	4.58091	4.65175	4.69604	4.71967	4.72822	4.72683	4.72006	4.71184	4.7053	4.7027	4.70551	4.71449	4.72981	4.75115	4.77764	4.80777	4.83953	4.87074	4.89953	4.92484	4.94664	4.96572	4.98318	4.9998	5.01546	5.02894	5.03826	5.0413	5.03652	5.02348
	OUCR mean	0.0981741	0.155979	0.239343	0.354893	0.508819	0.705862	0.94821	1.23452	1.55928	1.91278	2.28169	2.65031	3.00231	3.32264	3.59918	3.82412	3.99444	4.11191	4.18228	4.21412	4.21751	4.20269	4.17906	4.15443	4.13466	4.12356	4.12296	4.13295	4.15204	4.17758	4.20607	4.2337	4.25697	4.27326	4.28137	4.28181	4.27672	4.26957	4.26445	4.26528	4.275	4.29499	4.32475	4.36195	4.40285	4.44297	4.4778	4.50355
	OUCR lower (SEM)	0.0800484	0.128693	0.199837	0.299868	0.435069	0.610702	0.829922	1.09272	1.39511	1.72874	2.08119	2.43693	2.77892	3.09058	3.35805	3.572	3.7288	3.83047	3.88371	3.89826	3.88517	3.85542	3.81871	3.78292	3.75379	3.73495	3.72809	3.73314	3.74842	3.77088	3.79644	3.82059	3.83922	3.84944	3.85028	3.84289	3.83038	3.81717	3.80812	3.80764	3.81885	3.84288	3.87862	3.92284	3.97077	4.017	4.05646	4.08523
	OUCR upper (SEM)	0.1163	0.183265	0.278849	0.409918	0.582568	0.801022	1.0665	1.37631	1.72346	2.09683	2.48219	2.86368	3.22571	3.55469	3.84032	4.07623	4.26008	4.39335	4.48084	4.52998	4.54984	4.54996	4.53941	4.52594	4.51553	4.51216	4.51784	4.53275	4.55567	4.58428	4.61569	4.64681	4.67472	4.69708	4.71247	4.72072	4.72305	4.72197	4.72078	4.72291	4.73115	4.74711	4.77088	4.80106	4.83493	4.86894	4.89914	4.92186
	ORCU mean	0.0869572	0.138085	0.211939	0.314615	0.452017	0.629031	0.848583	1.11075	1.4121	1.74542	2.10003	2.46256	2.81833	3.1529	3.45385	3.71214	3.92317	4.087	4.20797	4.29352	4.35269	4.39441	4.426	4.45225	4.47508	4.49394	4.50677	4.51109	4.5052	4.48894	4.464	4.43385	4.40305	4.37652	4.35862	4.3524	4.35913	4.37817	4.4072	4.44273	4.48087	4.518	4.55135	4.57935	4.60157	4.61843	4.63074	4.63921
	ORCU lower (SEM)	0.0720737	0.114769	0.176598	0.262734	0.378182	0.527073	0.711876	0.932686	1.18675	1.46837	1.76924	2.07918	2.38717	2.68248	2.95563	3.19924	3.4085	3.58132	3.71845	3.82328	3.90155	3.96049	4.00737	4.04764	4.08368	4.11469	4.13776	4.14954	4.14768	4.13174	4.10336	4.06608	4.02476	3.98473	3.95087	3.92677	3.91442	3.91429	3.92581	3.94771	3.97835	4.01578	4.0578	4.10209	4.14633	4.18834	4.22632	4.25879
	ORCU upper (SEM)	0.101841	0.161401	0.24728	0.366496	0.525851	0.730988	0.98529	1.28881	1.63744	2.02247	2.43082	2.84595	3.24948	3.62333	3.95206	4.22504	4.43785	4.59269	4.69748	4.76375	4.80383	4.82832	4.84464	4.85687	4.86648	4.8732	4.87577	4.87264	4.86273	4.84614	4.82465	4.80161	4.78134	4.76832	4.76638	4.77803	4.80385	4.84205	4.88859	4.93775	4.98339	5.02021	5.04489	5.0566	5.05681	5.04852	5.03516	5.01964
	ORCR mean	0.0756046	0.12127	0.187935	0.28155	0.408009	0.572336	0.777751	1.02476	1.31045	1.62827	1.96823	2.31781	2.66325	2.99108	3.28967	3.5504	3.76834	3.9424	4.0749	4.17073	4.23639	4.27901	4.30554	4.32217	4.33398	4.34479	4.35728	4.37305	4.39285	4.41675	4.44433	4.47478	4.50706	4.53992	4.57205	4.60217	4.62913	4.65207	4.67048	4.68427	4.69377	4.69965	4.70277	4.70396	4.70382	4.7025	4.69961	4.69423
	ORCR lower (SEM)	0.0630835	0.10195	0.159174	0.240221	0.350641	0.495365	0.677845	0.899189	1.15746	1.44731	1.76011	2.08457	2.40783	2.7169	3.00007	3.24824	3.45582	3.62107	3.74589	3.83501	3.89498	3.93305	3.95629	3.971	3.98242	3.99463	4.01048	4.03155	4.05803	4.08882	4.12178	4.15441	4.18465	4.21149	4.2349	4.25529	4.27291	4.28747	4.29816	4.30396	4.30403	4.29816	4.28705	4.27221	4.25561	4.23913	4.22401	4.21059
	ORCR upper (SEM)	0.0881257	0.14059	0.216696	0.32288	0.465376	0.649306	0.877658	1.15033	1.46345	1.80922	2.17634	2.55105	2.91866	3.26527	3.57928	3.85255	4.08086	4.26374	4.40392	4.50645	4.57779	4.62496	4.6548	4.67335	4.68553	4.69496	4.70409	4.71456	4.72767	4.74468	4.76688	4.79516	4.82947	4.86835	4.90921	4.94905	4.98536	5.01667	5.04279	5.06457	5.08351	5.10114	5.11848	5.1357	5.15202	5.16587	5.17521	5.17788
[truncated: 592 more columns]

## Sheet: Fig 1d Expert Session
	Position (cm)	0	0.226893	0.453786	0.680678	0.907571	1.13446	1.36136	1.58825	1.81514	2.04204	2.26893	2.49582	2.72271	2.94961	3.1765	3.40339	3.63028	3.85718	4.08407	4.31096	4.53786	4.76475	4.99164	5.21853	5.44543	5.67232	5.89921	6.12611	6.353	6.57989	6.80678	7.03368	7.26057	7.48746	7.71436	7.94125	8.16814	8.39503	8.62193	8.84882	9.07571	9.3026	9.5295	9.75639	9.98328	10.2102	10.4371	10.664
LICK RATE
	OUCU mean	0.215342	0.217565	0.222601	0.231338	0.244636	0.263035	0.286406	0.313388	0.34021	0.360192	0.36758	0.363637	0.356962	0.358156	0.374967	0.408642	0.449988	0.480717	0.487011	0.471439	0.446336	0.422089	0.403604	0.389763	0.375152	0.357821	0.342344	0.334089	0.334684	0.341497	0.348965	0.350896	0.342828	0.324197	0.300911	0.284315	0.283046	0.296731	0.318387	0.340183	0.356325	0.360896	0.345352	0.305276	0.250785	0.20063	0.167249	0.152385
	OUCU lower (SEM)	0.129493	0.13446	0.143708	0.155834	0.168413	0.177851	0.180611	0.175471	0.164688	0.152882	0.144513	0.142312	0.147171	0.158065	0.171578	0.183486	0.192439	0.199621	0.205468	0.20881	0.209168	0.209594	0.214377	0.221224	0.221521	0.212193	0.198142	0.185233	0.176356	0.17127	0.167748	0.162757	0.153161	0.135802	0.108824	0.0765794	0.049344	0.0331773	0.0269211	0.0270362	0.0307786	0.0364465	0.0426067	0.0481016	0.053243	0.0595906	0.0668691	0.0708027
	OUCU upper (SEM)	0.30119	0.30067	0.301495	0.306842	0.320859	0.348219	0.392201	0.451305	0.515732	0.567503	0.590647	0.584962	0.566753	0.558246	0.578355	0.633798	0.707538	0.761812	0.768554	0.734067	0.683504	0.634584	0.592831	0.558303	0.528782	0.503449	0.486546	0.482944	0.493013	0.511724	0.530183	0.539035	0.532495	0.512592	0.492999	0.492051	0.516748	0.560285	0.609852	0.65333	0.681872	0.685345	0.648097	0.56245	0.448326	0.341669	0.267629	0.233967
	OUCR mean	0.145378	0.147344	0.152498	0.163184	0.182743	0.215304	0.265133	0.334809	0.421579	0.513929	0.595704	0.657064	0.696495	0.715668	0.717868	0.706029	0.679967	0.637098	0.57592	0.500259	0.421243	0.353316	0.306518	0.28273	0.278164	0.287545	0.306507	0.331754	0.359636	0.385384	0.404936	0.417387	0.424825	0.4302	0.435436	0.439061	0.43239	0.400799	0.339209	0.263831	0.196699	0.148599	0.119641	0.105226	0.0993068	0.0959247	0.0905912	0.0813538
	OUCR lower (SEM)	0.0612349	0.0666142	0.0775676	0.0947248	0.119096	0.15126	0.190483	0.235192	0.282248	0.323906	0.348559	0.34841	0.326113	0.292325	0.259426	0.23518	0.219858	0.209452	0.200006	0.189696	0.178655	0.167737	0.158328	0.153217	0.154913	0.162492	0.171606	0.177557	0.179034	0.17854	0.179789	0.185474	0.196245	0.210689	0.225563	0.234728	0.229102	0.20342	0.163884	0.124269	0.0955576	0.0810737	0.0767264	0.0705033	0.0561254	0.0417426	0.0308141	0.0233431
	OUCR upper (SEM)	0.229522	0.228075	0.227429	0.231643	0.24639	0.279348	0.339783	0.434425	0.56091	0.703953	0.842849	0.965717	1.06688	1.13901	1.17631	1.17688	1.14008	1.06474	0.951834	0.810822	0.663832	0.538895	0.454707	0.412242	0.401415	0.412597	0.441408	0.485951	0.540238	0.592227	0.630084	0.649299	0.653404	0.649712	0.64531	0.643393	0.635677	0.598177	0.514535	0.403393	0.29784	0.216124	0.162556	0.139949	0.142488	0.150107	0.150368	0.139364
	ORCU mean	0.104316	0.107476	0.11372	0.123044	0.135674	0.152104	0.172957	0.198523	0.227843	0.257961	0.28507	0.307588	0.326778	0.343686	0.356714	0.361338	0.350443	0.317162	0.264127	0.206221	0.157911	0.124674	0.105678	0.0982865	0.100125	0.109503	0.125305	0.146862	0.173942	0.206867	0.246625	0.294399	0.349413	0.405309	0.449412	0.468839	0.458727	0.42485	0.379411	0.334186	0.296007	0.266611	0.244762	0.228009	0.213492	0.198481	0.181188	0.161675
	ORCU lower (SEM)	0.0869902	0.0883813	0.0905907	0.0932247	0.0963864	0.100484	0.106045	0.113561	0.123145	0.133931	0.14357	0.148806	0.14721	0.137699	0.119456	0.0931396	0.063809	0.0389126	0.0226296	0.0145886	0.0124208	0.013916	0.0176156	0.0226127	0.0283507	0.0345552	0.0410361	0.0473894	0.0529213	0.0569936	0.0598126	0.0632912	0.0706454	0.0837312	0.100859	0.118311	0.133137	0.144027	0.150617	0.152603	0.149626	0.142143	0.131959	0.121152	0.110691	0.100405	0.090031	0.0802835
	ORCU upper (SEM)	0.121642	0.126571	0.136849	0.152863	0.174961	0.203724	0.23987	0.283484	0.332541	0.381991	0.42657	0.466371	0.506345	0.549673	0.593972	0.629537	0.637077	0.595411	0.505624	0.397853	0.303401	0.235432	0.19374	0.17396	0.1719	0.18445	0.209573	0.246336	0.294963	0.35674	0.433437	0.525506	0.628181	0.726887	0.797965	0.819368	0.784317	0.705673	0.608206	0.515769	0.442389	0.39108	0.357565	0.334866	0.316294	0.296558	0.272346	0.243067
	ORCR mean	0.151362	0.161559	0.181867	0.211994	0.250901	0.296242	0.345092	0.395554	0.446193	0.493319	0.5302	0.550156	0.550978	0.537001	0.517621	0.503287	0.500757	0.509114	0.519554	0.521523	0.509539	0.484415	0.45126	0.416558	0.385737	0.361876	0.345123	0.333181	0.323014	0.312662	0.301981	0.291948	0.283057	0.274129	0.263253	0.250135	0.236464	0.224372	0.215564	0.211171	0.211291	0.214461	0.217857	0.218434	0.214384	0.206081	0.195927	0.187008
	ORCR lower (SEM)	0.108947	0.1132	0.12066	0.130639	0.142727	0.155844	0.167858	0.176289	0.179867	0.179456	0.177418	0.176592	0.179944	0.190698	0.212346	0.247675	0.295468	0.344773	0.373846	0.369003	0.340691	0.303981	0.26586	0.228769	0.194736	0.166057	0.143697	0.12626	0.1111	0.0962867	0.0819023	0.0700703	0.0634717	0.0627693	0.0654794	0.0680753	0.0683045	0.0656167	0.0611326	0.057374	0.0568019	0.0599788	0.0651539	0.0696736	0.0718259	0.0716118	0.0702562	0.0691312
	ORCR upper (SEM)	0.193777	0.209918	0.243074	0.293348	0.359074	0.43664	0.522326	0.614819	0.712518	0.807183	0.882982	0.923721	0.922011	0.883305	0.822895	0.758899	0.706045	0.673455	0.665262	0.674043	0.678387	0.664849	0.636661	0.604347	0.576738	0.557695	0.546549	0.540101	0.534928	0.529038	0.52206	0.513826	0.502642	0.485489	0.461026	0.432195	0.404623	0.383127	0.369995	0.364967	0.36578	0.368942	0.370561	0.367194	0.356942	0.340551	0.321598	0.304885
SPEED
	OUCU mean	14.0817	15.2979	15.5906	16.0594	16.5292	16.9718	17.3234	17.756	17.8454	17.6415	17.7776	18.2104	18.0157	18.254	18.3037	18.3563	18.7809	18.616	18.415	18.7492	18.7121	19.0231	19.2736	18.9174	18.491	18.7812	19.0844	18.9464	19.1176	19.0804	19.3152	19.626	19.535	19.7358	20.1401	20.095	20.1145	20.2395	20.4311	21.1906	21.9697	22.1139	22.1903	22.2895	21.8862	21.8787	22.2642	22.239
	OUCU lower (SEM)	12.2586	13.6792	14.0414	14.5892	15.3644	16.007	16.4887	17.2141	17.0622	16.4612	16.773	17.4751	17.2169	17.1912	17.0479	16.9574	17.2821	17.0745	16.847	17.2241	17.0609	17.218	17.2453	16.8176	16.5968	16.9033	17.1233	16.9359	17.1101	16.9227	17.1081	17.56	17.3946	17.7097	18.3459	18.395	18.4326	18.5153	18.7138	19.6626	20.6584	20.8311	20.8276	20.9014	20.3697	20.3085	20.7487	20.6747
	OUCU upper (SEM)	15.9047	16.9166	17.1399	17.5296	17.694	17.9366	18.1581	18.2978	18.6285	18.8218	18.7821	18.9457	18.8144	19.3168	19.5595	19.7553	20.2797	20.1576	19.9831	20.2743	20.3632	20.8282	21.3019	21.0172	20.3852	20.6591	21.0455	20.9569	21.1251	21.2382	21.5224	21.692	21.6755	21.7618	21.9343	21.7949	21.7965	21.9638	22.1484	22.7186	23.2811	23.3967	23.553	23.6775	23.4028	23.4489	23.7797	23.8033
	OUCR mean	12.6326	13.5313	14.9358	16.1154	17.0227	17.5972	17.7334	17.6989	17.9014	18.0441	18.2584	18.3713	18.2408	17.992	17.6594	17.7454	18.1075	17.8848	17.6888	17.9623	17.7927	17.723	17.8775	17.7187	17.7712	18.1699	18.549	18.9568	19.4095	19.3586	19.5693	19.8446	20.1378	20.2406	20.2636	20.3461	20.2254	20.3034	20.5912	20.7953	21.0708	21.0446	21.1078	21.6319	21.3024	20.4575	20.5537	21.2391
	OUCR lower (SEM)	11.7251	12.3094	13.7082	15.0526	16.0333	16.5852	16.5429	16.2934	16.3676	16.587	16.8257	16.8957	16.7891	16.2564	15.8517	16.0032	16.0948	15.4687	15.2133	15.5559	15.3394	15.4054	15.7565	15.586	15.6141	16.0285	16.5399	17.1497	17.7222	17.4317	17.7125	18.2432	18.6137	18.6681	18.6124	18.5823	18.2838	18.1546	18.3553	18.6119	18.9685	18.8368	18.8237	19.5264	19.0334	17.7641	17.8071	18.5876
	OUCR upper (SEM)	13.5402	14.7531	16.1635	17.1782	18.0121	18.6091	18.9239	19.1044	19.4352	19.5012	19.6911	19.8469	19.6925	19.7276	19.4671	19.4875	20.1202	20.3008	20.1643	20.3688	20.246	20.0407	19.9986	19.8513	19.9283	20.3112	20.5581	20.7638	21.0967	21.2856	21.4261	21.4461	21.662	21.8131	21.9147	22.1099	22.167	22.4523	22.8271	22.9787	23.1731	23.2524	23.3918	23.7374	23.5714	23.151	23.3003	23.8905
	ORCU mean	14.1144	14.407	15.2882	16.3757	16.817	17.0945	17.5062	17.2873	17.3937	17.8372	17.4904	17.4065	17.6477	17.9207	18.3761	18.8326	19.0038	18.8143	18.9244	19.1822	18.9448	19.1959	19.273	19.0253	19.0279	19.5952	19.8244	19.9211	20.2689	20.3924	20.7181	21.2232	21.3253	21.3684	21.3397	21.3006	21.312	21.2886	21.3177	21.5601	21.5955	21.1194	20.8249	21.2312	21.6767	21.9089	22.1604	22.2439
	ORCU lower (SEM)	12.2961	12.764	13.5615	14.6024	14.9735	15.0857	15.3594	15.0397	15.1894	15.8187	15.3549	15.053	15.1979	15.6098	16.2417	16.8044	17.0359	16.7609	17.165	17.5403	16.917	17.1204	17.1803	16.6675	16.599	17.4534	17.7905	17.8382	18.3011	18.4829	18.9839	19.7789	19.9349	19.9632	19.9073	19.8006	19.8097	19.709	19.7084	20.0033	19.9496	19.2336	18.8531	19.4117	19.9076	20.0605	20.4231	20.4743
	ORCU upper (SEM)	15.9327	16.0499	17.0149	18.1489	18.6605	19.1033	19.653	19.5348	19.598	19.8558	19.6259	19.76	20.0974	20.2316	20.5104	20.8608	20.9718	20.8677	20.6838	20.8242	20.9726	21.2714	21.3657	21.383	21.4569	21.737	21.8582	22.0041	22.2368	22.3019	22.4522	22.6676	22.7157	22.7735	22.7722	22.8005	22.8143	22.8682	22.9271	23.1169	23.2415	23.0052	22.7966	23.0507	23.4459	23.7572	23.8976	24.0135
	ORCR mean	11.7487	12.6653	13.6335	14.6768	15.369	15.4678	15.5107	16.0544	16.5228	16.4853	16.2062	16.453	16.9356	17.0384	16.9718	16.8642	16.7601	16.8087	17.0371	17.2415	17.2939	17.4641	17.5372	17.6378	17.7991	18.0608	18.2416	18.7198	19.307	19.48	19.233	19.2875	20.0236	20.1739	19.8895	19.7062	19.6768	19.7791	20.0689	20.2293	20.2538	20.4548	20.673	20.7891	21.0351	21.1613	21.0892	21.2339
	ORCR lower (SEM)	10.3695	11.0242	12.4311	13.6745	14.4539	14.7099	14.5198	14.8276	15.103	14.9344	14.4727	14.532	15.0181	14.9049	14.7765	14.7452	14.601	14.7106	14.8713	14.8752	14.7812	14.9692	15.1325	15.3686	15.5839	15.896	16.0892	16.7246	17.5246	17.7301	17.2858	17.3317	18.4303	18.7716	18.178	17.7443	17.6429	17.6619	17.9696	18.0698	17.9418	18.0787	18.359	18.5399	18.8283	18.8707	18.6882	18.8351
	ORCR upper (SEM)	13.128	14.3063	14.836	15.6791	16.2842	16.2258	16.5017	17.2812	17.9427	18.0361	17.9398	18.3741	18.8531	19.1718	19.167	18.9833	18.9192	18.9069	19.2029	19.6078	19.8065	19.959	19.942	19.907	20.0142	20.2256	20.394	20.7151	21.0893	21.2299	21.1802	21.2432	21.6168	21.5763	21.601	21.668	21.7107	21.8963	22.1683	22.3887	22.5657	22.8309	22.987	23.0384	23.2418	23.452	23.4902	23.6327
	Time (s)	-6.4	-6.37997	-6.35994	-6.33991	-6.31987	-6.29984	-6.27981	-6.25978	-6.23975	-6.21972	-6.19969	-6.17966	-6.15962	-6.13959	-6.11956	-6.09953	-6.0795	-6.05947	-6.03944	-6.01941	-5.99937	-5.97934	-5.95931	-5.93928	-5.91925	-5.89922	-5.87919	-5.85915	-5.83912	-5.81909	-5.79906	-5.77903	-5.759	-5.73897	-5.71894	-5.6989	-5.67887	-5.65884	-5.63881	-5.61878	-5.59875	-5.57872	-5.55869	-5.53865	-5.51862	-5.49859	-5.47856	-5.45853
INHALATION RATE
	OUCU mean	0.0700308	0.111834	0.172424	0.256815	0.369783	0.515144	0.694988	0.909013	1.15413	1.42447	1.71188	2.00679	2.29932	2.5804	2.84272	3.0812	3.29319	3.47817	3.63727	3.77265	3.88688	3.98243	4.06127	4.12464	4.17291	4.20571	4.22217	4.22135	4.20278	4.16694	4.11571	4.05246	3.982	3.91006	3.84257	3.78485	3.74074	3.71198	3.69791	3.69565	3.70079	3.70833	3.71395	3.71506	3.71154	3.70587	3.70262	3.7074
	OUCU lower (SEM)	0.0575989	0.0923128	0.142837	0.213504	0.308499	0.431246	0.58374	0.765941	0.975391	1.20717	1.45427	1.70826	1.96031	2.2021	2.42674	2.62927	2.80684	2.95858	3.08522	3.18863	3.27132	3.33605	3.3855	3.42201	3.44749	3.46341	3.47097	3.4712	3.46517	3.45399	3.43877	3.42047	3.39968	3.37653	3.35074	3.32238	3.29279	3.26497	3.24244	3.22734	3.21942	3.2164	3.2152	3.21337	3.21019	3.2071	3.20737	3.21524
	OUCU upper (SEM)	0.0824626	0.131356	0.202011	0.300126	0.431066	0.599041	0.806236	1.05208	1.33286	1.64176	1.96949	2.30531	2.63833	2.95871	3.25869	3.53313	3.77953	3.99776	4.18932	4.35667	4.50244	4.6288	4.73705	4.82727	4.89834	4.94801	4.97337	4.9715	4.94039	4.8799	4.79264	4.68446	4.56432	4.44358	4.33439	4.24731	4.18869	4.15899	4.15338	4.16397	4.18216	4.20026	4.21271	4.21676	4.21289	4.20464	4.19788	4.19956
	OUCR mean	0.11049	0.173306	0.262316	0.383347	0.541249	0.738864	0.976055	1.24903	1.55019	1.86861	2.19117	2.50418	2.79511	3.05411	3.27502	3.45566	3.59739	3.70422	3.78164	3.83555	3.87151	3.89429	3.90785	3.91553	3.92026	3.92475	3.93156	3.94294	3.96075	3.9862	4.0197	4.06079	4.10811	4.15951	4.21222	4.2632	4.30955	4.34895	4.38007	4.40286	4.41849	4.42902	4.43696	4.44452	4.45312	4.46307	4.47356	4.48303
	OUCR lower (SEM)	0.0921086	0.145089	0.220641	0.324103	0.460129	0.631779	0.839591	1.08084	1.34919	1.63489	1.92562	2.20789	2.46875	2.69762	2.88766	3.03648	3.14595	3.2212	3.26926	3.29769	3.31357	3.32293	3.33056	3.34016	3.35448	3.37557	3.40479	3.44286	3.48977	3.54468	3.6057	3.66951	3.73131	3.78539	3.82703	3.85444	3.86922	3.87515	3.87671	3.87803	3.88235	3.8918	3.9072	3.92811	3.95272	3.97803	4.00012	4.0149
	OUCR upper (SEM)	0.128872	0.201524	0.303991	0.442592	0.62237	0.845948	1.11252	1.41723	1.7512	2.10233	2.45672	2.80047	3.12146	3.41059	3.66239	3.87485	4.04884	4.18724	4.29402	4.37342	4.42945	4.46565	4.48514	4.4909	4.48603	4.47394	4.45832	4.44302	4.43174	4.42772	4.4337	4.45206	4.48491	4.53362	4.59741	4.67197	4.74989	4.82274	4.88343	4.9277	4.95462	4.96625	4.96671	4.96093	4.95352	4.9481	4.947	4.95116
	ORCU mean	0.0929176	0.145057	0.218589	0.318154	0.447574	0.609068	0.8025	1.02488	1.27028	1.53018	1.79443	2.0524	2.29442	2.51293	2.70333	2.86433	2.99769	3.10759	3.19968	3.28006	3.35432	3.42679	3.50011	3.57504	3.6506	3.72444	3.79337	3.85388	3.90272	3.93723	3.95562	3.9571	3.94188	3.91122	3.86738	3.81364	3.75416	3.69373	3.63732	3.58949	3.55374	3.53202	3.52446	3.52946	3.54411	3.56486	3.58826	3.61153
	ORCU lower (SEM)	0.0772672	0.121232	0.183653	0.268776	0.380262	0.520487	0.689842	0.886211	1.10477	1.33824	1.57755	1.81295	2.03526	2.23712	2.41387	2.56404	2.68918	2.79321	2.88131	2.95875	3.02982	3.0972	3.16195	3.22401	3.28289	3.33803	3.38887	3.43469	3.4744	3.50661	3.5296	3.54151	3.54046	3.52489	3.49398	3.44829	3.39039	3.32509	3.25889	3.19874	3.15057	3.11818	3.1027	3.10256	3.1141	3.13248	3.15276	3.17096
	ORCU upper (SEM)	0.108568	0.168881	0.253526	0.367532	0.514887	0.697648	0.915159	1.16356	1.43578	1.72213	2.01131	2.29186	2.55358	2.78874	2.9928	3.16463	3.3062	3.42197	3.51806	3.60138	3.67882	3.75639	3.83827	3.92606	4.0183	4.11085	4.19786	4.27308	4.33104	4.36785	4.38164	4.37269	4.34331	4.29755	4.24078	4.17899	4.11793	4.06237	4.01575	3.98024	3.95692	3.94587	3.94623	3.95636	3.97411	3.99724	4.02375	4.05209
	ORCR mean	0.0950099	0.149562	0.227485	0.334544	0.47605	0.656019	0.876311	1.13589	1.4304	1.75219	2.09079	2.43389	2.76853	3.08241	3.36508	3.6088	3.80907	3.96467	4.07751	4.15203	4.1946	4.21266	4.21391	4.20553	4.19354	4.18238	4.17477	4.1719	4.17391	4.18046	4.19126	4.20644	4.22656	4.25241	4.28445	4.32238	4.36476	4.40898	4.45159	4.48889	4.51758	4.53536	4.54124	4.53548	4.51931	4.49446	4.46278	4.42595
	ORCR lower (SEM)	0.0785776	0.124489	0.19054	0.281926	0.403544	0.559247	0.751058	0.978469	1.23801	1.52317	1.82481	2.13193	2.43272	2.7157	2.97085	3.19036	3.3692	3.50526	3.59921	3.65412	3.67501	3.66837	3.64164	3.60267	3.55914	3.51782	3.48398	3.46099	3.45032	3.45186	3.46457	3.48699	3.51782	3.55595	3.60041	3.65004	3.70317	3.75751	3.81022	3.85829	3.89889	3.9298	3.94962	3.9578	3.95442	3.93999	3.91526	3.88114
	ORCR upper (SEM)	0.111442	0.174635	0.26443	0.387162	0.548555	0.752791	1.00156	1.29331	1.6228	1.98122	2.35678	2.73585	3.10434	3.44911	3.75931	4.02725	4.24893	4.42408	4.55581	4.64995	4.71419	4.75694	4.78617	4.80839	4.82795	4.84695	4.86556	4.88281	4.89751	4.90906	4.91796	4.92588	4.9353	4.94886	4.96849	4.99472	5.02635	5.06045	5.09295	5.11948	5.13627	5.14093	5.13287	5.11317	5.0842	5.04893	5.0103	4.97076
[truncated: 592 more columns]

## Sheet: Fig 1e
PSTH ORCR
	Time (s):	-2.5	-2.49	-2.48	-2.47	-2.46	-2.45	-2.44	-2.43	-2.42	-2.41	-2.4	-2.39	-2.38	-2.37	-2.36	-2.35	-2.34	-2.33	-2.32	-2.31	-2.3	-2.29	-2.28	-2.27	-2.26	-2.25	-2.24	-2.23	-2.22	-2.21	-2.2	-2.19	-2.18	-2.17	-2.16	-2.15	-2.14	-2.13	-2.12	-2.11	-2.1	-2.09	-2.08	-2.07	-2.06	-2.05	-2.04	-2.03
	Neuron 1	11.7312	11.8322	11.8628	11.7555	11.4662	10.9954	10.3934	9.74438	9.13436	8.6196	8.21321	7.89795	7.65511	7.48794	7.42106	7.47514	7.63596	7.84311	8.01048	8.06669	7.98896	7.80857	7.58627	7.37522	7.19507	7.03118	6.85489	6.6473	6.40945	6.15612	5.90457	5.66914	5.46118	5.28543	5.13126	4.9698	4.76779	4.51349	4.23457	3.99088	3.84419	3.82532	3.92097	4.08709	4.27714	4.4643	4.64425	4.8209
	Neuron 2	2.4486	2.02009	1.44219	0.871093	0.472131	0.328077	0.404695	0.599425	0.832544	1.10555	1.4811	2.00731	2.65463	3.31638	3.86579	4.22053	4.37244	4.37765	4.32693	4.31441	4.40931	4.63198	4.94273	5.25392	5.46549	5.5089	5.37632	5.11901	4.81701	4.54034	4.32581	4.17961	4.09504	4.06764	4.0993	4.19764	4.37896	4.67359	5.12295	5.75949	6.57491	7.49766	8.40357	9.16376	9.70239	10.0225	10.1794	10.222
	Neuron 3	5.37251	4.73045	4.22088	3.98899	4.12929	4.63788	5.40262	6.2479	7.01024	7.59984	8.01714	8.32527	8.60128	8.8911	9.18304	9.40518	9.44702	9.20238	8.62409	7.77151	6.8253	6.04939	5.70405	5.94687	6.77513	8.04332	9.54095	11.0768	12.519	13.781	14.7851	15.4437	15.6748	15.4394	14.7702	13.7732	12.5974	11.3925	10.2721	9.29753	8.4818	7.8098	7.26189	6.82844	6.50914	6.30245	6.19864	6.18307
	Neuron 4	3.46891	4.11333	4.63755	4.96839	5.09551	5.0849	5.05177	5.11169	5.33733	5.738	6.26073	6.80117	7.21867	7.36359	7.12544	6.49077	5.57589	4.60093	3.80582	3.3511	3.25984	3.42798	3.6843	3.85695	3.81692	3.49774	2.90559	2.12583	1.31747	0.684991	0.428378	0.685669	1.48757	2.73875	4.23005	5.67731	6.78008	7.29375	7.10251	6.26878	5.02889	3.7225	2.67794	2.10461	2.04089	2.37388	2.90967	3.45436
	Neuron 5	2.66635	1.66528	0.901304	0.405528	0.175063	0.182567	0.396902	0.801968	1.39556	2.16036	3.02563	3.85752	4.50095	4.85321	4.9175	4.79674	4.63339	4.53805	4.5511	4.65255	4.80189	4.97473	5.17105	5.39427	5.62358	5.80842	5.89661	5.87861	5.81273	5.80644	5.96002	6.30678	6.78821	7.28159	7.66729	7.90057	8.04883	8.27021	8.73871	9.55046	10.6604	11.8868	12.9835	13.7423	14.07	14.0087	13.7033	13.3421
	Neuron 6	5.61517	5.75663	5.80711	5.8624	5.99867	6.21999	6.44585	6.54726	6.41074	5.9943	5.3476	4.59188	3.8752	3.32524	3.01718	2.96394	3.12647	3.43592	3.81838	4.21397	4.58421	4.90629	5.16018	5.32069	5.36358	5.28247	5.10274	4.87826	4.66986	4.51952	4.43837	4.41473	4.43152	4.47638	4.53843	4.60049	4.63904	4.63499	4.5861	4.50999	4.43475	4.38533	4.37637	4.41447	4.50195	4.63355	4.78782	4.92537
	Neuron 7	-0.0483047	0.819679	1.61127	2.1606	2.36796	2.23373	1.851	1.35998	0.889562	0.517703	0.268135	0.136444	0.120251	0.229665	0.47381	0.840584	1.29139	1.77756	2.26531	2.74802	3.23446	3.72028	4.16363	4.48578	4.60152	4.46394	4.09708	3.59556	3.08939	2.69176	2.45767	2.37486	2.38996	2.45098	2.53678	2.65394	2.80702	2.96934	3.08075	3.07586	2.9213	2.63561	2.28173	1.94121	1.68526	1.55272	1.53963	1.60266
	Neuron 8	0.488198	0.189806	-0.147911	-0.442772	-0.595746	-0.535722	-0.257137	0.17323	0.645206	1.05028	1.31522	1.4117	1.35085	1.17824	0.972816	0.487913	0.546595	0.863643	1.46271	2.30741	3.31211	4.36136	5.33038	6.10528	6.60363	6.79482	6.71536	6.47116	6.21692	6.10813	6.23755	6.58694	7.02713	7.37461	7.4744	7.25972	6.75674	6.0427	5.19396	4.25798	3.25969	2.22912	1.22883	0.362766	-0.243363	-0.487389	-0.343267	0.109262
	Neuron 9	4.06709	3.97425	3.43625	2.51479	1.32235	-0.00724342	-1.32759	-2.47606	-3.2837	-3.61462	-3.42142	-2.78118	-1.87906	-0.936656	-0.11904	0.526609	1.06428	1.59901	2.1871	2.78007	3.23297	3.36921	3.0656	2.31585	1.24555	0.0757452	-0.947311	-1.62796	-1.87446	-1.71149	-1.25046	-0.636269	0.000237034	0.56251	0.982507	1.20942	1.21228	0.996675	0.618147	0.173795	-0.230097	-0.517868	-0.667441	-0.70221	-0.659383	-0.559124	-0.396138	-0.155064
	Neuron 10	1.69277	2.5928	3.42408	4.06816	4.40047	4.33863	3.88475	3.12608	2.19246	1.2028	0.237652	-0.650441	-1.4057	-1.94519	-2.16118	-1.95013	-1.25338	-0.0900912	1.43225	3.13552	4.81184	6.27184	7.37866	8.05409	8.26392	8.00529	7.31119	6.26523	5.00549	3.70575	2.54137	1.65588	1.13793	1.00886	1.21938	1.65756	2.17167	2.60585	2.83916	2.8155	2.55597	2.15034	1.72836	1.41583	1.28875	1.34658	1.5206	1.71461
	Neuron 11	0.783035	0.649298	0.668318	0.821724	1.06223	1.33518	1.59853	1.83615	2.06341	2.32395	2.67377	3.15265	3.75331	4.40769	5.00333	5.25297	5.40966	5.30492	4.98987	4.55315	4.08769	3.66087	3.29831	2.98587	2.68705	2.36663	2.00974	1.62896	1.25719	0.930479	0.670376	0.476086	0.331733	0.223874	0.156552	0.151903	0.234857	0.41334	0.669099	0.965212	1.26335	1.53908	1.78812	2.02279	2.25953	2.50052	2.71787	2.85318
	Neuron 12	-0.70687	-0.711473	-0.420436	0.218578	1.2233	2.54156	4.03161	5.47734	6.6411	7.33202	7.45606	7.0279	6.15065	4.98382	3.71357	2.52538	1.57546	0.963395	0.714225	0.776617	1.039	1.36129	1.61475	1.71649	1.64426	1.42606	1.11497	0.767812	0.438909	0.183023	0.0522988	0.0805834	0.265699	0.567198	0.924971	1.28484	1.6115	1.88317	2.08111	2.19018	2.21111	2.16947	2.10694	2.05732	2.02668	1.99709	1.95579	1.92752
	Neuron 13	2.68164	2.81496	2.92212	2.9666	2.92474	2.80974	2.67647	2.60186	2.65091	2.84699	3.16127	3.52363	3.84791	4.06076	4.12578	3.76369	3.61439	3.46502	3.37578	3.36403	3.4006	3.43108	3.40863	3.31862	3.18309	3.04543	2.94523	2.89533	2.8705	2.81316	2.65621	2.35542	1.91715	1.40625	0.927399	0.586499	0.449206	0.515698	0.723402	0.975992	1.18404	1.29736	1.31503	1.27297	1.221	1.20328	1.2481	1.36351
	Neuron 14	0.589176	0.64002	0.867352	1.24079	1.7205	2.26061	2.81142	3.31975	3.73096	3.99883	4.10244	4.05815	3.9142	3.72812	3.54192	3.37114	3.21253	3.06193	2.92993	2.84678	2.85341	2.97987	3.21842	3.50524	3.72723	3.76033	3.52552	3.03183	2.37837	1.7128	1.17256	0.842434	0.74441	0.851954	1.11192	1.46364	1.85144	2.22864	2.554	2.7894	2.90876	2.91501	2.84694	2.75974	2.68684	2.61199	2.47703	2.22335
	Neuron 15	0.807944	0.424434	0.119884	-0.125374	-0.324023	-0.45951	-0.48346	-0.338648	0.00241891	0.504932	1.06619	1.54447	1.81144	1.80441	1.5533	1.16902	0.798151	0.5649	0.526299	0.658187	0.874583	1.06913	1.16021	1.12177	0.988555	0.834168	0.731603	0.714951	0.763301	0.817979	0.824105	0.769656	0.695408	0.669856	0.748479	0.945387	1.23186	1.55504	1.85982	2.10278	2.25744	2.3152	2.28403	2.1848	2.04511	1.89106	1.73711	1.57674
	Neuron 16	-0.491855	-0.507754	-0.708763	-1.0347	-1.4009	-1.71748	-1.90885	-1.93038	-1.77924	-1.49674	-1.15972	-0.860444	-0.678955	-0.656527	-0.781602	-1.10196	-1.31664	-1.46248	-1.4928	-1.39643	-1.19395	-0.930164	-0.666334	-0.468235	-0.385693	-0.429099	-0.558659	-0.699703	-0.780354	-0.769849	-0.693003	-0.611939	-0.58792	-0.647819	-0.774299	-0.922166	-1.04777	-1.13283	-1.19019	-1.25087	-1.34276	-1.47377	-1.62763	-1.77132	-1.86715	-1.88309	-1.79904	-1.6111
	Neuron 17	2.26687	2.09232	1.94264	1.86274	1.90211	2.09857	2.45624	2.93114	3.43546	3.86137	4.1147	4.14322	3.94698	3.56838	3.06963	2.16126	1.59364	1.0337	0.502783	0.0371587	-0.305545	-0.462755	-0.402911	-0.158575	0.170697	0.455513	0.595408	0.56429	0.41583	0.247882	0.148842	0.155406	0.239919	0.327833	0.333389	0.197658	-0.0856987	-0.467555	-0.865751	-1.20278	-1.4385	-1.57906	-1.65877	-1.71004	-1.74269	-1.74246	-1.68229	-1.53404
	Neuron 18	1.95073	1.86275	1.91064	2.05265	2.21448	2.30711	2.25702	2.03499	1.66646	1.21726	0.76419	0.368795	0.0673864	-0.122982	-0.193337	-0.137385	0.0453547	0.343058	0.72814	1.15886	1.58442	1.95293	2.22341	2.38052	2.44425	2.465	2.50321	2.60544	2.79209	3.0606	3.39315	3.75676	4.09721	4.34135	4.41991	4.30447	4.03522	3.71662	3.47709	3.41293	3.54684	3.82186	4.13082	4.36409	4.45256	4.3898	4.22796	4.05234
	Neuron 19	-1.77844	-2.02886	-2.39693	-2.8217	-3.21273	-3.47528	-3.54156	-3.39279	-3.05995	-2.60286	-2.07921	-1.52076	-0.930128	-0.298099	0.371625	1.04669	1.66742	2.16146	2.4625	2.52632	2.23045	1.82425	1.24818	0.577367	-0.100135	-0.692314	-1.11405	-1.30127	-1.22561	-0.903424	-0.394094	0.213705	0.824389	1.35947	1.77467	2.06337	2.24599	2.35194	2.28035	2.2954	2.27342	2.21286	2.02653	2.03834	1.86982	1.56774	1.33282	1.13187
	Neuron 20	-0.530441	-0.359444	-0.016283	0.35738	0.647134	0.793252	0.802082	0.737399	0.693715	0.760548	0.990466	1.38106	1.87361	2.36523	2.73029	2.8492	2.64167	2.09649	1.28593	0.35548	-0.511051	-1.14119	-1.4221	-1.33077	-0.933956	-0.357401	0.262179	0.819868	1.26154	1.57505	1.76516	1.83013	1.75404	1.51778	1.12092	0.599569	0.0270481	-0.505945	-0.922224	-1.18328	-1.29531	-1.29382	-1.21646	-1.08024	-0.876921	-0.589588	-0.218552	0.201854
	Neuron 21	-1.32599	-1.67697	-1.92914	-2.05425	-2.08848	-2.11836	-2.24171	-2.51774	-2.9312	-3.39045	-3.75969	-3.90745	-3.74976	-3.27597	-2.556	-1.72949	-0.974927	-0.461318	-0.297027	-0.497392	-0.984516	-1.61684	-2.23605	-2.71755	-3.00917	-3.14109	-3.19601	-3.2513	-3.32754	-3.37764	-3.32309	-3.10937	-2.74193	-2.28278	-1.81719	-1.41614	-1.11528	-0.915261	-0.794425	-0.721119	-0.657922	-0.559932	-0.377621	-0.0745244	0.342052	0.796868	1.15551	1.27537
	Neuron 22	-0.619057	-0.460893	-0.180531	0.163694	0.508321	0.817673	1.10137	1.40538	1.78155	2.25237	2.78989	3.32032	3.7535	4.02225	4.10879	4.04165	3.86542	3.60543	3.25351	2.78479	2.19197	1.51149	0.823673	0.227272	-0.196051	-0.40919	-0.42763	-0.307387	-0.120873	0.0680627	0.221776	0.336622	0.441195	0.584581	0.814489	1.15017	1.56208	1.97173	2.27667	2.39048	2.27739	1.96414	1.5268	1.06534	0.680689	0.458633	0.454693	0.675553
	Neuron 23	-1.84241	-1.81782	-1.89484	-2.09619	-2.41098	-2.79149	-3.16329	-3.44187	-3.54926	-3.43089	-3.07481	-2.52838	-1.89779	-1.31856	-0.903617	-0.826361	-0.772351	-0.781017	-0.74956	-0.610929	-0.350103	0.00615564	0.413595	0.833489	1.24363	1.63489	1.99969	2.32316	2.58466	2.76767	2.86972	2.90492	2.89888	2.88052	2.87528	2.90194	2.97342	3.10033	3.29369	3.56346	3.913	4.33322	4.79958	5.27096	5.68948	5.98502	6.09012	5.96405
	Neuron 24	0.190204	0.381903	0.724925	1.24388	1.96239	2.86831	3.89451	4.9232	5.80722	6.39885	6.58357	6.31624	5.64755	4.7206	3.72851	2.84951	2.19351	1.78759	1.60067	1.58375	1.69936	1.92922	2.26581	2.69828	3.19833	3.70815	4.13663	4.37377	4.32737	3.9704	3.37292	2.69509	2.13858	1.87873	2.0098	2.52296	3.31573	4.22027	5.04164	5.60404	5.79734	5.60428	5.08977	4.35847	3.51234	2.63826	1.82511	1.18089
	Neuron 25	1.56585	1.71575	1.76137	1.66018	1.42798	1.14385	0.919602	0.846597	0.950705	1.18231	1.44418	1.6359	1.68801	1.57421	1.30836	0.938612	0.541907	0.210832	0.0260559	0.0215286	0.163228	0.359841	0.503299	0.514883	0.369468	0.0902065	-0.271134	-0.649445	-0.974559	-1.18327	-1.23935	-1.14941	-0.958727	-0.727197	-0.502161	-0.304706	-0.132046	0.0319326	0.204887	0.394808	0.590558	0.7585	0.850323	0.822882	0.664115	0.413243	0.161343	0.0236693
	Neuron 26	-0.661059	-0.595519	-0.433743	-0.205447	0.0428713	0.271669	0.467584	0.645649	0.834039	1.05239	1.29696	1.53919	1.73577	1.84446	1.8395	1.67413	1.47194	1.23292	1.00337	0.817838	0.695542	0.644505	0.666317	0.755507	0.894132	1.04815	1.17242	1.22544	1.18748	1.07154	0.919616	0.785268	0.711033	0.711349	0.767674	0.83701	0.870256	0.832871	0.718264	0.547533	0.357662	0.187665	0.0711933	0.035545	0.100047	0.269067	0.523898	0.823358
	Neuron 27	-0.66148	-0.666987	-0.637831	-0.559964	-0.436671	-0.284873	-0.128979	0.00386116	0.0881047	0.107189	0.064489	-0.00726386	-0.0465165	0.0209345	0.252342	0.656208	1.17465	1.69355	2.0824	2.24894	2.18173	1.95573	1.69445	1.50739	1.43738	1.44807	1.45789	1.39881	1.26361	1.11364	1.04442	1.12999	1.37695	1.71162	2.00747	2.14094	2.04863	1.75581	1.35976	0.978402	0.694819	0.528634	0.444581	0.385223	0.304732	0.187515	0.0489983	-0.0754767
	Neuron 28	-1.99584	-1.786	-1.69559	-1.73054	-1.8685	-2.06292	-2.25004	-2.35945	-2.32865	-2.11972	-1.73297	-1.21045	-0.625321	-0.0591253	0.422687	0.871773	1.11117	1.20283	1.1568	0.991374	0.738234	0.444398	0.162067	-0.0705841	-0.243257	-0.369098	-0.464674	-0.531711	-0.555979	-0.521505	-0.424221	-0.272266	-0.0755578	0.162426	0.441734	0.75494	1.07852	1.37443	1.6014	1.72818	1.74014	1.63584	1.41835	1.0908	0.66242	0.161473	-0.357036	-0.81962
	Neuron 29	0.634189	0.776858	0.814038	0.716089	0.484745	0.170148	-0.140695	-0.362333	-0.452582	-0.429503	-0.353451	-0.288732	-0.27088	-0.297123	-0.339795	-0.514378	-0.516015	-0.502624	-0.498921	-0.528333	-0.598237	-0.691924	-0.769983	-0.78184	-0.686048	-0.473216	-0.180427	0.113475	0.313484	0.344675	0.18207	-0.139981	-0.54279	-0.935045	-1.24656	-1.44935	-1.55802	-1.61192	-1.65017	-1.69304	-1.73845	-1.77284	-1.78823	-1.79309	-1.80702	-1.83967	-1.86783	-1.83085
	Neuron 30	0.319949	0.164951	0.120731	0.19892	0.396469	0.693779	1.05459	1.42873	1.75941	1.99606	2.10986	2.10385	2.00943	1.86894	1.7151	1.44803	1.29896	1.15426	1.02531	0.92824	0.871686	0.848644	0.84036	0.829651	0.81251	0.797741	0.794897	0.801873	0.804315	0.787908	0.752195	0.713186	0.69242	0.701568	0.734067	0.768927	0.783876	0.770493	0.742782	0.732542	0.771292	0.868339	1.0007	1.12501	1.20578	1.24052	1.26314	1.32238
	Neuron 31	2.22645	1.53018	0.784069	0.104846	-0.42904	-0.779106	-0.934353	-0.898698	-0.688139	-0.336306	0.100609	0.547851	0.92672	1.17417	1.25828	0.973866	0.819968	0.609771	0.403735	0.261564	0.232335	0.340663	0.57144	0.862261	1.11615	1.24038	1.19872	1.04655	0.920098	0.97661	1.31526	1.922	2.66707	3.35423	3.79658	3.88507	3.62184	3.10673	2.48689	1.89749	1.42274	1.08862	0.877835	0.749956	0.658035	0.561627	0.436557	0.278509
	Neuron 32	-3.01209	-2.93675	-2.84898	-2.76261	-2.70176	-2.69816	-2.77696	-2.93871	-3.15112	-3.35842	-3.50341	-3.54914	-3.48881	-3.34133	-3.13957	-2.92031	-2.71957	-2.5695	-2.49195	-2.48967	-2.5417	-2.60839	-2.64604	-2.6249	-2.54291	-2.42807	-2.32665	-2.28077	-2.30558	-2.37813	-2.44484	-2.44395	-2.33181	-2.10058	-1.78123	-1.43285	-1.12465	-0.917279	-0.848735	-0.928291	-1.13983	-1.45225	-1.83067	-2.24142	-2.64778	-3.00138	-3.23994	-3.3003
	Neuron 33	0.460769	0.95267	1.47939	1.97298	2.35859	2.58365	2.64382	2.58659	2.48638	2.40477	2.36277	2.34281	2.31464	2.26056	2.18019	2.07614	1.93995	1.75484	1.51322	1.23165	0.948236	0.704661	0.528975	0.432816	0.421206	0.501	0.677492	0.942758	1.26955	1.62069	1.96941	2.3138	2.67121	3.0553	3.45447	3.82812	4.11979	4.27325	4.2431	4.00473	3.56924	2.99558	2.38255	1.83427	1.4151	1.12274	0.897585	0.661403
	Neuron 34	-1.10325	-1.13829	-1.17432	-1.19088	-1.16206	-1.06635	-0.889366	-0.622553	-0.264752	0.17046	0.647026	1.10699	1.48383	1.72399	1.80566	1.74447	1.58308	1.37081	1.14387	0.914854	0.675141	0.408741	0.11204	-0.189097	-0.434082	-0.539876	-0.429973	-0.072264	0.488539	1.12243	1.64413	1.87863	1.73465	1.24547	0.551231	-0.168043	-0.76945	-1.1927	-1.45713	-1.62327	-1.74758	-1.85374	-1.92854	-1.93547	-1.83539	-1.60582	-1.25502	-0.827733
	Neuron 35	-0.966253	-1.33032	-1.63674	-1.86835	-1.99259	-1.98451	-1.85213	-1.64856	-1.46013	-1.37145	-1.4229	-1.58512	-1.76899	-1.86811	-1.80833	-1.57609	-1.21476	-0.800286	-0.414517	-0.126388	0.0193438	0.00837667	-0.1428	-0.394634	-0.69868	-1.01215	-1.30644	-1.56706	-1.78759	-1.96231	-2.08241	-2.1382	-2.12636	-2.05681	-1.95146	-1.83188	-1.70187	-1.53831	-1.29972	-0.950762	-0.489665	0.0365143	0.537279	0.902947	1.03847	0.895024	0.489392	-0.0948534
	Neuron 36	0.331861	0.840725	1.35694	1.89664	2.4844	3.14768	3.90026	4.71507	5.50308	6.12124	6.4176	6.29425	5.75136	4.88339	3.82879	2.4748	1.36383	0.285443	-0.716287	-1.55892	-2.14158	-2.40021	-2.35374	-2.10408	-1.79201	-1.54313	-1.43638	-1.49977	-1.71669	-2.03036	-2.35056	-2.57158	-2.6003	-2.3824	-1.91568	-1.24803	-0.464429	0.330608	1.02985	1.53722	1.7808	1.72759	1.39568	0.853481	0.198415	-0.478104	-1.12002	-1.7118
	Neuron 37	-0.612801	-0.651876	-0.599923	-0.467855	-0.29417	-0.130628	-0.022227	0.00798422	-0.037455	-0.137533	-0.264619	-0.395057	-0.515446	-0.62396	-0.726959	-0.907923	-1.01623	-1.11515	-1.18374	-1.19716	-1.13468	-0.983226	-0.733826	-0.37513	0.106657	0.715008	1.42229	2.15609	2.80747	3.26309	3.4474	3.35314	3.04434	2.6298	2.22009	1.88885	1.65734	1.50793	1.41545	1.37461	1.4056	1.53634	1.77526	2.09287	2.42221	2.67679	2.77713	2.67681
	Neuron 38	0.410154	0.421567	0.364157	0.228105	0.0312322	-0.176721	-0.328906	-0.369234	-0.277446	-0.0773453	0.174309	0.409406	0.569025	0.616609	0.54373	0.370037	0.137033	-0.105192	-0.315636	-0.476858	-0.597905	-0.703428	-0.81578	-0.94121	-1.06723	-1.16989	-1.22475	-1.21646	-1.1447	-1.02561	-0.887509	-0.761589	-0.671061	-0.623802	-0.611146	-0.612243	-0.601854	-0.559682	-0.478989	-0.370882	-0.260724	-0.176818	-0.136762	-0.139367	-0.167014	-0.196988	-0.214991	-0.222805
	Neuron 39	0.934878	1.14193	1.30352	1.37991	1.34436	1.19704	0.971502	0.726872	0.525804	0.407766	0.372851	0.387059	0.406526	0.404855	0.38611	0.378062	0.414691	0.520619	0.702379	0.943961	1.20569	1.43103	1.56416	1.57071	1.44822	1.21932	0.915312	0.564506	0.192547	-0.170206	-0.484114	-0.704003	-0.789449	-0.716007	-0.48201	-0.108418	0.366977	0.897167	1.43256	1.92694	2.34401	2.66363	2.88419	3.01949	3.09077	3.11676	3.10497	3.04872
	Neuron 40	0.215008	0.228069	0.23717	0.26187	0.322075	0.421058	0.542362	0.664205	0.780414	0.910954	1.09208	1.35047	1.677	2.01709	2.28442	2.29884	2.18985	1.86371	1.36865	0.795607	0.254617	-0.154659	-0.368632	-0.371792	-0.191212	0.121344	0.509034	0.921672	1.31632	1.65127	1.88279	1.97184	1.89986	1.68341	1.3762	1.05453	0.793189	0.644814	0.632097	0.752918	0.990347	1.31873	1.70323	2.09753	2.44614	2.69389	2.7988	2.74249
	Neuron 41	0.329788	0.292729	0.285556	0.311224	0.360336	0.421011	0.485228	0.547852	0.601569	0.633739	0.628549	0.573472	0.466602	0.321226	0.164711	0.0117118	-0.0699594	-0.0948587	-0.0760486	-0.0402894	-0.0141999	-0.0114823	-0.0277224	-0.0444245	-0.0390108	0.00442275	0.087556	0.195319	0.29908	0.365477	0.368708	0.301065	0.175878	0.0208853	-0.133986	-0.26748	-0.371696	-0.450387	-0.513627	-0.571849	-0.631327	-0.692346	-0.75034	-0.798834	-0.832153	-0.846324	-0.838365	-0.80557
	Neuron 42	0.211872	-0.0190143	-0.148106	-0.163349	-0.0919572	0.00486384	0.0545253	0.00291286	-0.163274	-0.413439	-0.690742	-0.939994	-1.12991	-1.2588	-1.3441	-1.40556	-1.45321	-1.48562	-1.49661	-1.48389	-1.45323	-1.41573	-1.3801	-1.34552	-1.30038	-1.22874	-1.12087	-0.981063	-0.827204	-0.681985	-0.561121	-0.465612	-0.381912	-0.288692	-0.16584	-0.00204128	0.200587	0.42555	0.645915	0.83333	0.968754	1.04847	1.08067	1.07474	1.03136	0.941662	0.796089	0.596646
	Neuron 43	-0.969387	-0.758986	-0.415547	0.000880681	0.405485	0.711484	0.856841	0.822739	0.636709	0.361331	0.0747583	-0.150128	-0.262955	-0.246438	-0.118384	0.0756662	0.278137	0.439087	0.531596	0.554109	0.517955	0.429627	0.282665	0.0659667	-0.219676	-0.55231	-0.895086	-1.21255	-1.4842	-1.70669	-1.88566	-2.02556	-2.12566	-2.18422	-2.20516	-2.19938	-2.17835	-2.14513	-2.09038	-1.99712	-1.85097	-1.64904	-1.40181	-1.12719	-0.842526	-0.562471	-0.305176	-0.0997363
	Neuron 44	-0.233347	-0.204473	-0.172192	-0.121871	-0.0376101	0.0871596	0.244718	0.416455	0.580591	0.717528	0.810097	0.842528	0.804062	0.697799	0.547746	0.524776	0.443743	0.40853	0.413776	0.438813	0.461426	0.469291	0.463059	0.45207	0.447966	0.46055	0.496601	0.559843	0.65066	0.765569	0.897038	1.03406	1.16425	1.27837	1.37589	1.46649	1.56275	1.66659	1.76027	1.81154	1.79213	1.6976	1.55522	1.41405	1.32174	1.29952	1.32898	1.35915
	Neuron 45	-0.167774	-0.27355	-0.384267	-0.471997	-0.52719	-0.558358	-0.579176	-0.594148	-0.593956	-0.563321	-0.49464	-0.396843	-0.293021	-0.208683	-0.158778	-0.141569	-0.141758	-0.139026	-0.116406	-0.0657911	-0.00805354	0.074733	0.142709	0.176346	0.172313	0.149433	0.141576	0.180269	0.277995	0.422829	0.586604	0.739266	0.858904	0.93206	0.94783	0.89452	0.764656	0.565376	0.301746	0.0656126	-0.130155	-0.263918	-0.354772	-0.297751	-0.243198	-0.167481	-0.0271081	0.149181
	Neuron 46	-0.751039	-0.539816	-0.223108	0.12738	0.432067	0.626125	0.678178	0.598799	0.434843	0.250603	0.102925	0.0213425	0.00275694	0.0228425	0.0567713	0.357844	0.469013	0.580368	0.693732	0.801036	0.885125	0.929091	0.928239	0.896509	0.861302	0.847141	0.85675	0.862488	0.816606	0.676686	0.431492	0.111575	-0.220547	-0.493006	-0.647243	-0.651995	-0.506742	-0.236505	0.119187	0.519673	0.934158	1.34583	1.74738	2.13056	2.47638	2.75281	2.92345	2.96318
	Neuron 47	4.83278	5.26189	5.67187	6.03138	6.33267	6.5662	6.69057	6.6291	6.30707	5.71084	4.92728	4.13198	3.52876	3.27294	3.41629	3.89522	4.56235	5.24653	5.81729	6.22574	6.50177	6.71117	6.901	7.06776	7.16266	7.12256	6.90576	6.51953	6.03352	5.57156	5.27525	5.24806	5.50798	5.97881	6.52633	7.01563	7.35443	7.50208	7.45093	7.2022	6.75564	6.11593	5.30508	4.36801	3.36696	2.37001	1.44257	0.647113
	Neuron 48	0.0295194	0.211498	0.306803	0.282387	0.140713	-0.0791814	-0.314371	-0.499613	-0.588357	-0.564441	-0.441514	-0.253867	-0.0449968	0.14232	0.274589	0.299594	0.297397	0.264682	0.248579	0.290304	0.404615	0.571022	0.744239	0.879453	0.957165	0.991775	1.0192	1.07334	1.16783	1.29381	1.43165	1.56506	1.68697	1.7953	1.8862	1.95304	1.99262	2.01135	2.0239	2.04339	2.07015	2.08783	2.07035	1.99569	1.8573	1.66583	1.44049	1.19727
	Neuron 49	-0.82441	-0.724164	-0.601908	-0.504025	-0.47223	-0.513534	-0.597813	-0.687885	-0.776944	-0.899894	-1.10715	-1.42115	-1.80933	-2.19395	-2.49239	-2.66096	-2.7133	-2.70173	-2.67561	-2.64804	-2.59501	-2.48577	-2.31846	-2.13212	-1.98571	-1.91938	-1.92612	-1.95298	-1.9306	-1.8104	-1.5859	-1.28856	-0.968001	-0.673937	-0.447544	-0.316681	-0.28677	-0.330397	-0.389078	-0.397115	-0.320742	-0.189549	-0.0957511	-0.154049	-0.441117	-0.950431	-1.59078	-2.22865
	Neuron 50	-2.71598	-2.4308	-1.94845	-1.3054	-0.556366	0.236808	1.00837	1.68826	2.2074	2.5108	2.57058	2.39032	2.00093	1.45467	0.8212	0.0394583	-0.515111	-0.937424	-1.20433	-1.33026	-1.35498	-1.3241	-1.27294	-1.22132	-1.17983	-1.16014	-1.17832	-1.24512	-1.35011	-1.45606	-1.51413	-1.49262	-1.39737	-1.26739	-1.14962	-1.07334	-1.04302	-1.05109	-1.09565	-1.18671	-1.3368	-1.54576	-1.7922	-2.03638	-2.22992	-2.32646	-2.29182	-2.11433
	Neuron 51	0.743724	0.774223	0.794362	0.792277	0.747836	0.646503	0.488082	0.284283	0.0489203	-0.209386	-0.485054	-0.765997	-1.0258	-1.2259	-1.32854	-1.31355	-1.18963	-0.994155	-0.781756	-0.606747	-0.505506	-0.484324	-0.517009	-0.554746	-0.546278	-0.460308	-0.299008	-0.0959029	0.0997962	0.244057	0.315951	0.327483	0.321727	0.357053	0.48084	0.70446	0.994464	1.28681	1.51641	1.64517	1.67435	1.63846	1.5868	1.56152	1.57967	1.62487	1.65254	1.6087
	Neuron 52	0.261691	0.303765	0.31246	0.307652	0.308019	0.317459	0.321892	0.29906	0.234126	0.129838	0.00498323	-0.116132	-0.214976	-0.284228	-0.326377	-0.348783	-0.359054	-0.362541	-0.361661	-0.355957	-0.342096	-0.31366	-0.261054	-0.171897	-0.0320092	0.172917	0.454294	0.8151	1.24179	1.69697	2.11929	2.43564	2.58364	2.53419	2.3023	1.94116	1.52412	1.12405	0.796434	0.568863	0.437517	0.372518	0.332286	0.282343	0.210015	0.127807	0.064595	0.0501177
	Neuron 53	5.31025	6.21445	7.17796	8.03104	8.57088	8.62648	8.13077	7.1565	5.89129	4.56501	3.37074	2.42242	1.7656	1.42224	1.42971	1.8428	2.69646	3.9546	5.47933	7.04253	8.37857	9.25535	9.53423	9.20025	8.35962	7.21072	5.99497	4.9367	4.1894	3.80961	3.76808	3.98661	4.37626	4.85825	5.36708	5.84731	6.25242	6.54476	6.69258	6.66639	6.44126	6.0083	5.38921	4.6435	3.86005	3.13248	2.52862	2.07282
	Neuron 54	1.66026	1.74572	1.69917	1.53633	1.31857	1.13099	1.04384	1.07742	1.18907	1.28946	1.28045	1.09654	0.731853	0.242808	-0.271476	-0.651632	-0.865537	-0.885247	-0.741476	-0.51089	-0.287971	-0.150022	-0.129285	-0.204507	-0.315167	-0.390106	-0.375966	-0.253488	-0.0383495	0.228542	0.49372	0.70244	0.808977	0.787194	0.639014	0.395472	0.107413	-0.170848	-0.397924	-0.556473	-0.657127	-0.734536	-0.835115	-0.99896	-1.2432	-1.55553	-1.9016	-2.24149
	Neuron 55	1.373	1.3114	1.15354	0.93434	0.697767	0.481812	0.308238	0.180975	0.0921211	0.0313695	-0.0060446	-0.0167375	0.00669552	0.066896	0.153589	0.242023	0.300707	0.305187	0.25013	0.152619	0.0454415	-0.0347231	-0.0577954	-0.00663038	0.119498	0.30267	0.506901	0.685074	0.792952	0.805032	0.723748	0.576874	0.405316	0.248544	0.134031	0.0727639	0.0597817	0.0784768	0.10787	0.131149	0.142008	0.145228	0.150826	0.165411	0.18658	0.204097	0.206366	0.186918
	Neuron 56	-1.34011	-1.20396	-1.04832	-0.884978	-0.729983	-0.602395	-0.51986	-0.492528	-0.518422	-0.582831	-0.662337	-0.732025	-0.773318	-0.779646	-0.757438	-0.750926	-0.716539	-0.691506	-0.677426	-0.672511	-0.675806	-0.687987	-0.7088	-0.734524	-0.758564	-0.775076	-0.782703	-0.785512	-0.790809	-0.806024	-0.836797	-0.886234	-0.953625	-1.03185	-1.10533	-1.15195	-1.15035	-1.08978	-0.976858	-0.834325	-0.692186	-0.575903	-0.498147	-0.458097	-0.447633	-0.459421	-0.490792	-0.540868
	Neuron 57	0.424869	0.505483	0.591427	0.693445	0.822403	0.979719	1.15069	1.30445	1.40098	1.40301	1.289	1.06161	0.746728	0.383362	0.0117313	-0.371568	-0.644115	-0.827036	-0.902943	-0.874253	-0.765999	-0.617115	-0.464505	-0.330624	-0.223064	-0.145447	-0.109369	-0.135175	-0.23798	-0.408918	-0.607994	-0.77714	-0.866228	-0.854821	-0.756567	-0.606069	-0.438494	-0.273964	-0.113952	0.0496999	0.21872	0.375126	0.480323	0.48967	0.375432	0.144402	-0.160976	-0.478695
	Neuron 58	0.640994	0.646145	0.729619	0.870016	1.02704	1.15511	1.21754	1.19529	1.08888	0.914988	0.700412	0.475264	0.266477	0.0928396	-0.0373289	-0.125372	-0.179052	-0.208511	-0.223038	-0.229466	-0.232016	-0.232921	-0.233208	-0.23329	-0.233311	-0.233315	-0.233316	-0.233317	-0.233317	-0.233317	-0.233317	-0.233317	-0.233317	-0.233317	-0.233317	-0.233316	-0.233314	-0.233305	-0.233266	-0.233114	-0.232589	-0.23098	-0.226602	-0.21605	-0.193586	-0.151512	-0.0825923	0.0151905
	Neuron 59	-0.251824	-0.0673894	0.194823	0.513285	0.854671	1.19026	1.51066	1.82664	2.1557	2.50532	2.86617	3.21789	3.53877	3.80825	4.0011	4.08162	4.00693	3.73969	3.26421	2.60025	1.81172	1.00559	0.314794	-0.135265	-0.264721	-0.0627492	0.414135	1.06413	1.769	2.4194	2.93349	3.26713	3.41362	3.39329	3.2378	2.97541	2.6212	2.17635	1.63978	1.02928	0.398055	-0.170471	-0.593163	-0.825672	-0.884038	-0.836247	-0.769651	-0.750927
	Neuron 60	-0.43176	-0.480845	-0.517831	-0.523917	-0.488569	-0.415885	-0.324502	-0.240196	-0.184703	-0.166747	-0.179747	-0.206561	-0.227916	-0.230116	-0.208779	-0.167771	-0.114985	-0.0582931	-0.00424857	0.0407274	0.0696047	0.076852	0.0624504	0.034052	0.00423648	-0.0164267	-0.026198	-0.0339087	-0.0535052	-0.0940266	-0.151432	-0.208532	-0.244296	-0.246949	-0.222074	-0.190325	-0.176813	-0.199474	-0.262884	-0.358962	-0.471635	-0.581906	-0.671563	-0.725627	-0.734308	-0.695029	-0.614301	-0.507755
	Neuron 61	0.717699	0.502288	0.314041	0.192603	0.142764	0.134498	0.117662	0.0445163	-0.110072	-0.339456	-0.610087	-0.876408	-1.0974	-1.24744	-1.31888	-1.32008	-1.26202	-1.1662	-1.05058	-0.930285	-0.815013	-0.706787	-0.599612	-0.482214	-0.343956	-0.182747	-0.0121552	0.136758	0.223165	0.213265	0.0982683	-0.0979712	-0.328115	-0.542897	-0.712435	-0.835171	-0.93059	-1.02181	-1.11959	-1.21731	-1.29844	-1.34981	-1.37096	-1.37364	-1.37311	-1.37794	-1.38508	-1.38284
	Neuron 62	1.49291	1.37934	1.31068	1.32767	1.41621	1.51383	1.54266	1.44918	1.22781	0.91737	0.575808	0.250932	-0.0355079	-0.284536	-0.505243	-0.571264	-0.70563	-0.828902	-0.942897	-1.04527	-1.12841	-1.18141	-1.19428	-1.16163	-1.08467	-0.972726	-0.844851	-0.729378	-0.657837	-0.652769	-0.71459	-0.815836	-0.908754	-0.945137	-0.899495	-0.782558	-0.635777	-0.508528	-0.431777	-0.404913	-0.402576	-0.393488	-0.35679	-0.287712	-0.19533	-0.0992498	-0.0272174	-0.00958292
	Neuron 63	-0.0283216	0.0194346	0.103056	0.218847	0.353328	0.483404	0.582489	0.629013	0.612284	0.533658	0.404603	0.243821	0.0737856	-0.0838025	-0.212878	-0.307833	-0.364648	-0.391609	-0.394601	-0.378327	-0.346953	-0.306227	-0.264907	-0.233684	-0.221551	-0.231594	-0.258996	-0.292666	-0.319596	-0.32965	-0.318834	-0.290279	-0.252783	-0.217168	-0.191444	-0.177026	-0.168363	-0.156425	-0.133731	-0.0976559	-0.0506124	0.00160544	0.0513734	0.0905743	0.113041	0.118107	0.112589	0.108332
	Neuron 64	-0.36636	-0.36694	-0.366411	-0.364301	-0.359046	-0.347819	-0.326783	-0.292324	-0.243435	-0.184374	-0.125679	-0.0817889	-0.0654562	-0.0817889	-0.125679	-0.184374	-0.243435	-0.292324	-0.326783	-0.34782	-0.359052	-0.364328	-0.366517	-0.367321	-0.367584	-0.36766	-0.36768	-0.367684	-0.367685	-0.367685	-0.367685	-0.367685	-0.367685	-0.367685	-0.367685	-0.367685	-0.367685	-0.367685	-0.367685	-0.367685	-0.367685	-0.367685	-0.367685	-0.367685	-0.367685	-0.367685	-0.367685	-0.367684
	Neuron 65	-0.14091	-0.14091	-0.14091	-0.14091	-0.14091	-0.14091	-0.14091	-0.14091	-0.14091	-0.14091	-0.14091	-0.14091	-0.14091	-0.14091	-0.14091	-0.14091	-0.14091	-0.14091	-0.14091	-0.14091	-0.14091	-0.14091	-0.14091	-0.14091	-0.14091	-0.14091	-0.14091	-0.14091	-0.14091	-0.14091	-0.14091	-0.14091	-0.14091	-0.14091	-0.14091	-0.14091	-0.14091	-0.14091	-0.14091	-0.14091	-0.14091	-0.14091	-0.14091	-0.14091	-0.14091	-0.14091	-0.14091	-0.14091
	Neuron 66	-0.154602	-0.155339	-0.15558	-0.155649	-0.155667	-0.155672	-0.155672	-0.155673	-0.155673	-0.155673	-0.155673	-0.155673	-0.155672	-0.155672	-0.155667	-0.155649	-0.15558	-0.155339	-0.154602	-0.152595	-0.147759	-0.137463	-0.118179	-0.0865913	-0.0417768	0.0123626	0.0661662	0.106399	0.121371	0.106399	0.0661662	0.0123626	-0.0417768	-0.0865913	-0.118179	-0.137463	-0.147759	-0.152595	-0.154602	-0.155339	-0.15558	-0.155649	-0.155667	-0.155672	-0.155672	-0.155673	-0.155673	-0.155673
	Neuron 67	-0.441712	-0.441712	-0.441712	-0.441712	-0.441712	-0.441712	-0.441712	-0.441712	-0.441712	-0.441712	-0.441712	-0.441712	-0.441712	-0.441712	-0.441712	-0.441712	-0.441712	-0.441712	-0.441712	-0.441712	-0.441712	-0.441712	-0.441712	-0.441712	-0.441712	-0.441712	-0.441712	-0.441712	-0.441712	-0.441712	-0.441712	-0.441712	-0.441712	-0.441712	-0.441712	-0.441712	-0.441712	-0.441712	-0.441712	-0.441712	-0.441712	-0.441712	-0.441712	-0.441712	-0.441712	-0.441712	-0.441712	-0.441712
	Neuron 68	-0.173394	-0.26226	-0.311843	-0.335601	-0.343712	-0.341184	-0.328156	-0.301402	-0.25694	-0.193705	-0.11728	-0.0413238	0.0154751	0.0366114	0.0154752	-0.0413234	-0.117278	-0.193692	-0.256884	-0.301183	-0.327388	-0.3388	-0.337128	-0.319477	-0.276907	-0.195548	-0.0617647	0.128352	0.358684	0.58939	0.766615	0.84456	0.808382	0.682604	0.518096	0.365571	0.252768	0.178617	0.124907	0.0747004	0.024643	-0.0152195	-0.0315075	-0.019362	0.0117063	0.0412047	0.0477884	0.0198211
	Neuron 69	-0.307682	-0.307682	-0.307682	-0.307682	-0.307682	-0.307682	-0.307682	-0.307682	-0.307682	-0.307682	-0.307682	-0.307682	-0.307682	-0.307682	-0.307682	-0.307682	-0.307682	-0.307682	-0.307682	-0.307681	-0.307675	-0.307648	-0.307543	-0.307181	-0.306068	-0.303031	-0.29567	-0.279859	-0.249795	-0.19928	-0.124366	-0.0263322	0.0871735	0.204565	0.315607	0.416118	0.508293	0.595799	0.676747	0.739458	0.764486	0.732796	0.63617	0.483863	0.301076	0.119759	-0.0327349	-0.140701
	Neuron 70	-0.510424	-0.510424	-0.510424	-0.510424	-0.510424	-0.510424	-0.510424	-0.510424	-0.510424	-0.510424	-0.510424	-0.510424	-0.510424	-0.510424	-0.510424	-0.510424	-0.510424	-0.510424	-0.510424	-0.510424	-0.510421	-0.510408	-0.510351	-0.510127	-0.509343	-0.5069	-0.500128	-0.483463	-0.447138	-0.377245	-0.259131	-0.0852139	0.134872	0.367997	0.562301	0.664923	0.645108	0.509052	0.296786	0.0632169	-0.144527	-0.300938	-0.402768	-0.460765	-0.489862	-0.502776	-0.507841	-0.509522
	Neuron 71	1.06335	0.953586	0.744331	0.446254	0.0937318	-0.259425	-0.552809	-0.736038	-0.781395	-0.687734	-0.476714	-0.185924	0.138059	0.447238	0.701728	0.806945	0.902774	0.935702	0.925136	0.887005	0.833018	0.775129	0.72823	0.706588	0.715795	0.746254	0.773876	0.769539	0.7133	0.605057	0.463954	0.315642	0.175669	0.0414841	-0.099919	-0.253246	-0.398551	-0.490254	-0.474913	-0.3191	-0.0318772	0.3315	0.688484	0.962657	1.11558	1.16139	1.15776	1.17911
	Neuron 72	0.0854167	0.14729	0.20878	0.25476	0.271871	0.25476	0.20878	0.14729	0.0854167	0.0342001	-0.00190003	-0.023939	-0.0357056	-0.0412327	-0.043526	-0.0443688	-0.0446438	-0.0447235	-0.0447441	-0.0447488	-0.0447498	-0.04475	-0.04475	-0.04475	-0.04475	-0.04475	-0.04475	-0.04475	-0.04475	-0.04475	-0.04475	-0.04475	-0.04475	-0.04475	-0.04475	-0.04475	-0.04475	-0.04475	-0.04475	-0.04475	-0.04475	-0.04475	-0.04475	-0.04475	-0.04475	-0.04475	-0.04475	-0.04475
	Neuron 73	1.60896	0.991111	0.525571	0.310187	0.362515	0.639304	1.08245	1.65613	2.34939	3.14592	3.98809	4.76553	5.3407	5.597	5.48039	5.01213	4.27138	3.36511	2.40376	1.48836	0.701594	0.0961388	-0.315307	-0.557112	-0.671447	-0.693883	-0.640744	-0.514749	-0.319674	-0.0691927	0.215757	0.513546	0.801782	1.04975	1.21431	1.2512	1.14098	0.914894	0.661265	0.50307	0.554022	0.873198	1.43958	2.15736	2.88764	3.4916	3.86923	3.98193
	Neuron 74	-0.212627	-0.212627	-0.212627	-0.212627	-0.212627	-0.212627	-0.212627	-0.212627	-0.212627	-0.212627	-0.212627	-0.212627	-0.212627	-0.212627	-0.212627	-0.212627	-0.212627	-0.212627	-0.212627	-0.212627	-0.212627	-0.212627	-0.212626	-0.21262	-0.212594	-0.212496	-0.212156	-0.211112	-0.208265	-0.201377	-0.186605	-0.158553	-0.111379	-0.0409585	0.0530967	0.167557	0.298759	0.446594	0.614537	0.802821	0.998409	1.17076	1.27998	1.29414	1.20446	1.02852	0.801023	0.56008
	Neuron 75	0.1098	0.102413	0.0975718	0.104827	0.130443	0.169294	0.204905	0.217143	0.191857	0.126554	0.0302555	-0.0803395	-0.185461	-0.266205	-0.307874	-0.303003	-0.253704	-0.172274	-0.0788624	0.00412015	0.0591152	0.0786463	0.0657715	0.0299685	-0.0181393	-0.0696148	-0.117098	-0.154399	-0.178179	-0.1908	-0.200885	-0.219506	-0.253823	-0.302566	-0.356299	-0.401664	-0.426369	-0.422269	-0.386088	-0.318686	-0.22357	-0.105012	0.0333363	0.187811	0.351539	0.510731	0.644125	0.727838
	Neuron 76	-1.66873	-1.65573	-1.63202	-1.58141	-1.49585	-1.38067	-1.25529	-1.14775	-1.08408	-1.07665	-1.11783	-1.18307	-1.24298	-1.27751	-1.28386	-1.29103	-1.27848	-1.26563	-1.24438	-1.20053	-1.12416	-1.0178	-0.898546	-0.793446	-0.730025	-0.724649	-0.773178	-0.848803	-0.909942	-0.916599	-0.84894	-0.719775	-0.574238	-0.474655	-0.475109	-0.595831	-0.809102	-1.04386	-1.2074	-1.21495	-1.01553	-0.606558	-0.0351168	0.612738	1.232	1.72526	2.03016	2.1379
	Neuron 77	-0.0494824	0.00949299	0.0674964	0.102822	0.100631	0.0600966	-0.00524876	-0.073874	-0.125458	-0.148187	-0.141345	-0.113067	-0.0749598	-0.0362375	-0.000313763	0.0342037	0.0688448	0.100496	0.120582	0.119425	0.0929083	0.0466215	-0.00573002	-0.048938	-0.0739639	-0.0821205	-0.0834523	-0.0905492	-0.111668	-0.147131	-0.190526	-0.233065	-0.26796	-0.292473	-0.307417	-0.315391	-0.319136	-0.32069	-0.321261	-0.321447	-0.321501	-0.321515	-0.321518	-0.321518	-0.321518	-0.321515	-0.321501	-0.321447
	Neuron 78	-0.253839	-0.253839	-0.253839	-0.253839	-0.253839	-0.253839	-0.253839	-0.253839	-0.253839	-0.253839	-0.253839	-0.253839	-0.253839	-0.253839	-0.253839	-0.253839	-0.253839	-0.253839	-0.253839	-0.253839	-0.253839	-0.253839	-0.253839	-0.253839	-0.253839	-0.253839	-0.253839	-0.253839	-0.253839	-0.253839	-0.253839	-0.253839	-0.253839	-0.253839	-0.253839	-0.253839	-0.253839	-0.253839	-0.253839	-0.253839	-0.253839	-0.253839	-0.253839	-0.253839	-0.253839	-0.253839	-0.253839	-0.253839
	Neuron 79	-0.119974	-0.119974	-0.119974	-0.119974	-0.119974	-0.119974	-0.119974	-0.119974	-0.119974	-0.119974	-0.119974	-0.119974	-0.119974	-0.119974	-0.119974	-0.119974	-0.119974	-0.119974	-0.119974	-0.119974	-0.119974	-0.119974	-0.119974	-0.119974	-0.119974	-0.119974	-0.119974	-0.119974	-0.119974	-0.119974	-0.119974	-0.119974	-0.119974	-0.119974	-0.119974	-0.119974	-0.119974	-0.119974	-0.119974	-0.119974	-0.119974	-0.119974	-0.119974	-0.119974	-0.119974	-0.119974	-0.119974	-0.119974
	Neuron 80	-0.256121	-0.175416	-0.115067	-0.0926092	-0.115067	-0.175416	-0.256121	-0.33733	-0.404552	-0.451934	-0.48086	-0.496303	-0.503558	-0.506568	-0.507674	-0.508035	-0.508139	-0.508166	-0.508173	-0.508174	-0.508174	-0.508174	-0.508174	-0.508174	-0.508174	-0.508174	-0.508174	-0.508174	-0.508174	-0.508174	-0.508174	-0.508174	-0.508174	-0.508174	-0.508174	-0.508174	-0.508174	-0.508174	-0.508174	-0.508174	-0.508174	-0.508174	-0.508174	-0.508173	-0.508167	-0.508141	-0.508043	-0.507703
	Neuron 81	-4.4498	-3.80568	-3.30935	-2.97834	-2.79243	-2.73106	-2.79761	-3.01392	-3.39145	-3.9029	-4.47633	-5.01667	-5.44113	-5.70882	-5.8311	-5.95257	-5.96974	-6.03824	-6.16241	-6.28813	-6.31939	-6.15982	-5.75769	-5.12736	-4.33636	-3.47319	-2.62073	-1.84634	-1.19998	-0.707808	-0.362528	-0.125217	0.0524175	0.196128	0.29179	0.298907	0.188436	-0.0198401	-0.245097	-0.36735	-0.273728	0.0910659	0.690598	1.39377	2.00914	2.34862	2.29584	1.84648
	Neuron 82	-0.0916448	-0.0916448	-0.0916448	-0.0916448	-0.0916448	-0.0916448	-0.0916448	-0.0916448	-0.0916448	-0.0916448	-0.0916448	-0.0916448	-0.0916448	-0.0916448	-0.0916448	-0.0916448	-0.0916448	-0.0916448	-0.0916448	-0.0916448	-0.0916448	-0.0916448	-0.0916448	-0.0916448	-0.0916448	-0.0916448	-0.0916448	-0.0916448	-0.0916448	-0.0916448	-0.0916448	-0.0916448	-0.0916448	-0.0916448	-0.0916448	-0.0916448	-0.0916448	-0.0916448	-0.0916448	-0.0916448	-0.0916448	-0.0916448	-0.0916448	-0.0916448	-0.0916448	-0.0916448	-0.0916448	-0.0916448
	Neuron 83	-0.165759	-0.255013	-0.3025	-0.309781	-0.280859	-0.221999	-0.144161	-0.0646668	-0.00470551	0.017641	-0.00484465	-0.0652003	-0.145907	-0.227116	-0.294338	-0.34172	-0.370646	-0.386089	-0.393344	-0.396354	-0.39746	-0.397821	-0.397925	-0.397952	-0.397955	-0.397944	-0.397887	-0.397665	-0.396887	-0.394465	-0.387758	-0.37127	-0.335372	-0.266388	-0.149975	0.0211548	0.237286	0.465635	0.655191	0.754263	0.733127	0.598392	0.389677	0.160854	-0.0421128	-0.194569	-0.293612	-0.349907
	Neuron 84	0.64458	0.687915	0.657225	0.514559	0.271754	-0.0105039	-0.252455	-0.392181	-0.406596	-0.309123	-0.132689	0.0884949	0.329299	0.57354	0.80585	0.913245	1.03908	1.06313	0.965369	0.754272	0.468241	0.163189	-0.106385	-0.302877	-0.411652	-0.438206	-0.400442	-0.319198	-0.208436	-0.0676546	0.118278	0.368567	0.689858	1.06535	1.45892	1.83161	2.15786	2.43043	2.65409	2.83692	2.98636	3.10917	3.20974	3.28427	3.31438	3.26558	3.09448	2.76479
	Neuron 85	-0.569303	-0.644194	-0.718759	-0.784856	-0.833156	-0.855617	-0.846511	-0.802772	-0.7249	-0.618674	-0.496558	-0.377143	-0.281812	-0.2294	-0.230802	-0.288647	-0.384554	-0.504165	-0.626838	-0.73556	-0.820417	-0.878995	-0.914181	-0.930844	-0.932994	-0.922471	-0.899437	-0.864226	-0.819353	-0.770075	-0.722401	-0.679293	-0.637858	-0.590502	-0.530288	-0.456936	-0.378644	-0.307954	-0.254916	-0.223036	-0.210735	-0.21584	-0.238099	-0.277214	-0.328746	-0.382538	-0.425815	-0.448566
	Neuron 86	-0.126708	-0.126708	-0.126708	-0.126708	-0.126708	-0.126708	-0.126708	-0.126708	-0.126708	-0.126708	-0.126708	-0.126708	-0.126708	-0.126708	-0.126708	-0.126708	-0.126708	-0.126708	-0.126708	-0.126708	-0.126708	-0.126708	-0.126708	-0.126708	-0.126708	-0.126708	-0.126708	-0.126708	-0.126708	-0.126708	-0.126708	-0.126708	-0.126708	-0.126708	-0.126708	-0.126708	-0.126708	-0.126708	-0.126708	-0.126708	-0.126708	-0.126708	-0.126708	-0.126708	-0.126708	-0.126708	-0.126708	-0.126708
	Neuron 87	-0.18176	-0.0487941	0.061806	0.191602	0.360969	0.559705	0.758946	0.931443	1.06352	1.15178	1.19124	1.16801	1.0658	0.883945	0.654006	0.43881	0.308147	0.302802	0.410412	0.571115	0.710793	0.780175	0.774798	0.726034	0.674159	0.644143	0.637853	0.641816	0.640562	0.626417	0.602317	0.578514	0.565552	0.566616	0.573337	0.568705	0.536844	0.473981	0.393129	0.319544	0.280818	0.297574	0.377366	0.511254	0.67405	0.831425	0.953587	1.02802
	Neuron 88	0.138312	0.252346	0.281396	0.249685	0.212138	0.23403	0.361156	0.600907	0.927341	1.30522	1.71394	2.15358	2.62964	3.1287	3.60345	3.98039	4.19119	4.21348	4.09656	3.95094	3.90067	4.02274	4.30839	4.667	4.96724	5.09121	4.97631	4.63082	4.1223	3.54812	3.00315	2.55844	2.25674	2.11785	2.14159	2.30192	2.53915	2.76378	2.87777	2.80463	2.51242	2.02008	1.38877	0.704973	0.0605144	-0.467946	-0.835886	-1.0389
	Neuron 89	-0.1152	0.0516231	0.22236	0.381113	0.524572	0.663479	0.81962	1.01907	1.28348	1.62064	2.01608	2.42931	2.80051	3.06962	3.20095	3.12306	3.0253	2.8823	2.7306	2.5862	2.45337	2.33835	2.254	2.21222	2.21282	2.23923	2.26425	2.26044	2.20783	2.09684	1.9293	1.72033	1.49922	1.30511	1.17538	1.13117	1.16819	1.25849	1.36195	1.44024	1.46625	1.42723	1.32438	1.17142	0.991799	0.812881	0.657667	0.538231
	Neuron 90	-0.236057	-0.236156	-0.236181	-0.236187	-0.236188	-0.236189	-0.236189	-0.236189	-0.236189	-0.236189	-0.236189	-0.236189	-0.236189	-0.236189	-0.236189	-0.236189	-0.236188	-0.236187	-0.236181	-0.236154	-0.236049	-0.235688	-0.234582	-0.231572	-0.224318	-0.208874	-0.179948	-0.132567	-0.0653449	0.0158641	0.0965696	0.156919	0.179376	0.156919	0.0965696	0.0158641	-0.0653449	-0.132567	-0.179948	-0.208874	-0.224318	-0.231572	-0.234582	-0.235688	-0.236049	-0.236154	-0.236181	-0.236187
	Neuron 91	1.10032	1.15106	1.17591	1.14709	1.05465	0.90984	0.741025	0.58383	0.468472	0.408858	0.398744	0.417496	0.442388	0.459943	0.469504	0.477918	0.490384	0.504445	0.510692	0.498405	0.461675	0.402847	0.332863	0.269256	0.232048	0.237771	0.293333	0.392786	0.519148	0.650657	0.7685	0.862831	0.935091	0.995796	1.05827	1.13077	1.21137	1.28924	1.35189	1.39372	1.41997	1.44374	1.47878	1.53269	1.60353	1.67942	1.74025	1.76183
	Neuron 92	-0.848956	-0.734716	-0.650353	-0.585999	-0.521229	-0.442704	-0.356708	-0.286934	-0.258903	-0.28274	-0.346858	-0.426022	-0.49656	-0.548237	-0.587221	-0.631047	-0.69902	-0.80117	-0.929311	-1.05504	-1.13803	-1.14231	-1.05251	-0.881469	-0.665924	-0.453877	-0.290328	-0.2061	-0.210965	-0.291097	-0.412529	-0.532593	-0.61699	-0.653926	-0.656025	-0.648555	-0.653038	-0.678262	-0.722869	-0.78289	-0.854745	-0.931363	-0.997629	-1.03226	-1.01676	-0.945956	-0.83377	-0.711354
	Neuron 93	-0.0575067	-0.0575067	-0.0575067	-0.0575067	-0.0575067	-0.0575067	-0.0575067	-0.0575067	-0.0575067	-0.0575067	-0.0575067	-0.0575067	-0.0575067	-0.0575067	-0.0575067	-0.0575067	-0.0575067	-0.0575067	-0.0575067	-0.0575067	-0.0575067	-0.0575067	-0.0575067	-0.0575067	-0.0575067	-0.0575067	-0.0575067	-0.0575067	-0.0575066	-0.0575064	-0.0575055	-0.0575007	-0.0574802	-0.0574004	-0.0571255	-0.0562826	-0.0539893	-0.0484622	-0.0366956	-0.0146567	0.0214435	0.0726601	0.134534	0.196024	0.242004	0.259114	0.242004	0.196024
	Neuron 94	0.232752	0.379892	0.536462	0.653382	0.691499	0.64103	0.526904	0.39592	0.293319	0.243238	0.244107	0.279457	0.334981	0.410418	0.519526	0.670288	0.876637	1.10942	1.31696	1.43502	1.41225	1.23372	0.928857	0.559141	0.19303	-0.117404	-0.347336	-0.496024	-0.575273	-0.596507	-0.561153	-0.456761	-0.260343	0.0502338	0.478624	0.992945	1.52027	1.96132	2.22311	2.25379	2.06038	1.70029	1.25476	0.801117	0.396578	0.0746836	-0.151487	-0.284603
	Neuron 95	-0.3385	-0.3385	-0.3385	-0.3385	-0.3385	-0.3385	-0.3385	-0.3385	-0.3385	-0.3385	-0.3385	-0.3385	-0.3385	-0.3385	-0.3385	-0.3385	-0.3385	-0.3385	-0.3385	-0.3385	-0.3385	-0.3385	-0.3385	-0.3385	-0.3385	-0.3385	-0.3385	-0.3385	-0.3385	-0.3385	-0.3385	-0.3385	-0.338499	-0.338498	-0.338492	-0.338467	-0.338367	-0.33802	-0.336948	-0.333991	-0.326725	-0.310809	-0.27971	-0.225456	-0.140825	-0.0226333	0.125144	0.289806
	Neuron 96	-0.292115	-0.264917	-0.220329	-0.157063	-0.0806309	-0.00467284	0.0521264	0.0732627	0.0521264	-0.00467285	-0.080631	-0.157063	-0.220331	-0.264925	-0.292149	-0.306685	-0.313512	-0.316345	-0.317386	-0.317726	-0.317823	-0.317843	-0.317823	-0.317726	-0.317386	-0.316345	-0.313512	-0.306685	-0.292149	-0.264925	-0.220331	-0.157063	-0.0806291	-0.00466338	0.0521699	0.0734421	0.0527906	-0.00246425	-0.0740316	-0.139335	-0.177499	-0.171804	-0.109887	0.0146181	0.196861	0.414434	0.626132	0.781007
	Neuron 97	0.340228	0.430367	0.459198	0.407484	0.298757	0.185333	0.121216	0.137186	0.228998	0.361413	0.484263	0.553404	0.548088	0.477172	0.371167	0.264429	0.177455	0.108977	0.0411491	-0.0469422	-0.166395	-0.313147	-0.471175	-0.620201	-0.742845	-0.828438	-0.873624	-0.880989	-0.856672	-0.807347	-0.737107	-0.645423	-0.527836	-0.380733	-0.209513	-0.0360735	0.100811	0.156452	0.0997612	-0.0687353	-0.311618	-0.566398	-0.768921	-0.877081	-0.884859	-0.822103	-0.740873	-0.693508
	Neuron 98	0.368151	0.267707	0.21578	0.191764	0.168697	0.134248	0.102394	0.107744	0.184998	0.344719	0.55909	0.766862	0.897077	0.900523	0.772563	0.555439	0.320178	0.138995	0.0612506	0.10041	0.232904	0.40719	0.561053	0.643269	0.632155	0.542513	0.417194	0.307619	0.253025	0.267359	0.337255	0.42918	0.501649	0.518679	0.461101	0.332207	0.155332	-0.0356875	-0.208473	-0.340627	-0.421693	-0.449825	-0.427433	-0.359709	-0.256784	-0.136523	-0.0234423	0.0583267
	Neuron 99	0.252162	0.191045	0.0936549	-0.0107819	-0.100498	-0.170982	-0.236917	-0.323253	-0.44821	-0.607665	-0.771691	-0.896988	-0.948297	-0.915865	-0.8192	-0.696766	-0.589768	-0.529637	-0.533209	-0.602564	-0.724594	-0.869574	-0.99279	-1.04345	-0.980471	-0.789559	-0.493766	-0.151168	0.161951	0.377229	0.458941	0.416005	0.295691	0.162046	0.068744	0.0378991	0.0532758	0.0702679	0.0382995	-0.0738911	-0.261276	-0.482006	-0.674384	-0.784323	-0.790909	-0.717725	-0.623402	-0.574786
	Neuron 100	1.67288	1.50264	1.22722	0.90362	0.595583	0.355576	0.211961	0.164115	0.186277	0.239333	0.287051	0.309939	0.309409	0.299856	0.294237	0.272905	0.266182	0.241556	0.198411	0.151339	0.122523	0.127724	0.16605	0.220968	0.271902	0.308332	0.336974	0.377787	0.452314	0.572802	0.739058	0.943189	1.17579	1.42685	1.68065	1.9107	2.08128	2.15691	2.11462	1.95272	1.69307	1.37765	1.06095	0.799115	0.637433	0.599628	0.683298	0.862833
	Neuron 101	-0.274243	-0.357284	-0.414352	-0.425704	-0.371373	-0.238889	-0.0329197	0.219047	0.471709	0.678472	0.81065	0.866126	0.861571	0.816129	0.741346	0.610849	0.510263	0.43455	0.422813	0.505969	0.689646	0.945772	1.21779	1.43841	1.55258	1.53463	1.39192	1.15534	0.864435	0.555493	0.255862	-0.0168908	-0.253537	-0.450486	-0.605722	-0.713828	-0.761908	-0.728763	-0.589155	-0.32367	0.0673442	0.550333	1.05336	1.47698	1.72267	1.72889	1.4968	1.09011
	Neuron 102	0.146269	0.0792242	-0.0479575	-0.208677	-0.36819	-0.494661	-0.568233	-0.585327	-0.557711	-0.507304	-0.458361	-0.429338	-0.427468	-0.448604	-0.482373	-0.525552	-0.55998	-0.595706	-0.633852	-0.670389	-0.694863	-0.693519	-0.65518	-0.577208	-0.46897	-0.350506	-0.245453	-0.17031	-0.125528	-0.0943545	-0.0511869	0.0250886	0.140759	0.285495	0.438478	0.576955	0.681871	0.739289	0.740156	0.681221	0.567193	0.411851	0.236126	0.0634331	-0.0858045	-0.198593	-0.271818	-0.312112
	Neuron 103	1.42824	1.51467	1.53597	1.45609	1.29773	1.12505	0.999382	0.938159	0.9044	0.833006	0.676429	0.441489	0.196736	0.0478555	0.0946477	0.389529	0.914549	1.58475	2.27382	2.84901	3.20214	3.27087	3.04977	2.58879	1.97476	1.30014	0.636562	0.0308075	-0.478787	-0.847901	-1.03472	-1.02746	-0.864643	-0.625242	-0.392179	-0.215155	-0.0971823	-0.00781409	0.0925708	0.234155	0.429789	0.673229	0.938938	1.18449	1.35978	1.42416	1.36586	1.21313
	Neuron 104	-0.308675	-0.198512	-0.0703142	0.0576447	0.162522	0.224141	0.232502	0.192707	0.125221	0.0604752	0.0285362	0.0469915	0.112253	0.199176	0.270404	0.291752	0.246272	0.140099	-0.00223119	-0.149419	-0.275106	-0.364027	-0.411414	-0.41867	-0.389741	-0.330874	-0.25301	-0.173417	-0.113116	-0.0897282	-0.10938	-0.162902	-0.229048	-0.282934	-0.305222	-0.288295	-0.237956	-0.170614	-0.106534	-0.0611829	-0.0388312	-0.0327238	-0.0323545	-0.0328554	-0.0393299	-0.0627889	-0.111149	-0.182478
	Neuron 105	-0.271583	-0.162232	-0.0421497	0.0773933	0.18525	0.271405	0.327707	0.346308	0.317423	0.231001	0.0845637	-0.107094	-0.308663	-0.472589	-0.556005	-0.537724	-0.426913	-0.259805	-0.0864366	0.0466343	0.110533	0.100334	0.0327498	-0.0619172	-0.149836	-0.202997	-0.206162	-0.160249	-0.0813841	0.00467266	0.0723999	0.108793	0.123415	0.149513	0.231599	0.402243	0.659634	0.960323	1.23397	1.4127	1.4578	1.36945	1.17799	0.926464	0.655641	0.396124	0.166572	-0.0243832
	Neuron 106	-0.574345	-0.611096	-0.584231	-0.512835	-0.424378	-0.354047	-0.337897	-0.396368	-0.517532	-0.655622	-0.751543	-0.764573	-0.693634	-0.572211	-0.439224	-0.428225	-0.254661	0.0218015	0.457352	1.06309	1.7869	2.52337	3.14658	3.55107	3.68329	3.55059	3.20664	2.72537	2.18006	1.63676	1.15629	0.792257	0.578988	0.516425	0.565804	0.664297	0.752913	0.801256	0.813278	0.809996	0.800609	0.762269	0.644393	0.397299	0.00707197	-0.487477	-1.00785	-1.46879
	Neuron 107	0.506751	-0.0705036	-0.630388	-1.0779	-1.37135	-1.52956	-1.61116	-1.67955	-1.77138	-1.88159	-1.96968	-1.98261	-1.88295	-1.66848	-1.37305	-1.10457	-0.801796	-0.524261	-0.253066	0.045747	0.398444	0.806474	1.24168	1.65295	1.97966	2.16756	2.18394	2.02858	1.73694	1.37291	1.01125	0.713878	0.508377	0.378939	0.277001	0.149007	-0.0317784	-0.246193	-0.43272	-0.510832	-0.411713	-0.102793	0.401877	1.04643	1.74981	2.42854	3.01869	3.48935
	Neuron 108	-0.858406	-1.31531	-1.7475	-2.06048	-2.17783	-2.06871	-1.76175	-1.33626	-0.890271	-0.499201	-0.188593	0.0619093	0.285562	0.489237	0.636849	0.66983	0.551422	0.301929	-0.00217364	-0.264971	-0.417355	-0.442477	-0.368398	-0.239404	-0.0888885	0.0697158	0.234145	0.399625	0.552607	0.673726	0.744381	0.753433	0.704848	0.624445	0.557958	0.555085	0.646644	0.83119	1.08165	1.36613	1.66569	1.9752	2.28748	2.57411	2.78029	2.84327	2.72696	2.45017
	Neuron 109	0.658664	0.528965	0.435252	0.366488	0.301294	0.22756	0.152178	0.096215	0.0811487	0.115852	0.191419	0.285727	0.374617	0.442922	0.488418	0.475464	0.490862	0.490173	0.463804	0.400088	0.289844	0.130118	-0.0721314	-0.2974	-0.515366	-0.692784	-0.804687	-0.842449	-0.813539	-0.733104	-0.613074	-0.456027	-0.257752	-0.0164908	0.257409	0.537836	0.787869	0.970918	1.06221	1.0552	0.961345	0.80516	0.617572	0.428647	0.260335	0.121407	0.00783344	-0.0904978
	Neuron 110	1.55635	1.57907	1.56238	1.57002	1.6447	1.78785	1.9581	2.0879	2.11087	1.9881	1.72382	1.3652	0.987297	0.668204	0.462008	0.378782	0.379636	0.390577	0.331734	0.151328	-0.150271	-0.518634	-0.868041	-1.11859	-1.22927	-1.21091	-1.11441	-1.00242	-0.920367	-0.880867	-0.866551	-0.845422	-0.787151	-0.671023	-0.484479	-0.218639	0.131387	0.55923	1.03819	1.51817	1.93262	2.21309	2.30706	2.19461	1.90001	1.49157	1.06429	0.707931
	Neuron 111	-0.501155	-0.65782	-0.749938	-0.763757	-0.690335	-0.527812	-0.285591	0.0122617	0.327537	0.61372	0.826087	0.933379	0.927695	0.829037	0.681531	0.476794	0.399652	0.40399	0.485987	0.618625	0.766772	0.902855	1.01409	1.09773	1.14913	1.15305	1.08636	0.932054	0.695128	0.409164	0.128032	-0.0933229	-0.219175	-0.244918	-0.196338	-0.118141	-0.0577255	-0.0508954	-0.11399	-0.243164	-0.418776	-0.612313	-0.7943	-0.941972	-1.04455	-1.10371	-1.1292	-1.13261
	Neuron 112	-2.23362	-1.69558	-0.944774	0.00874091	1.06942	2.08884	2.92053	3.46417	3.68166	3.59027	3.24855	2.74619	2.19632	1.72144	1.42978	1.39192	1.63274	2.1422	2.89002	3.82417	4.85082	5.81785	6.52944	6.79891	6.51757	5.70419	4.51013	3.17792	1.97093	1.09896	0.663149	0.637528	0.895418	1.27236	1.63807	1.94057	2.19934	2.45613	2.72076	2.95129	3.08077	3.06738	2.92873	2.73463	2.56429	2.45847	2.3991	2.32905
	Neuron 113	-0.179462	-0.0317893	0.133328	0.279743	0.373478	0.39221	0.333036	0.213892	0.0668746	-0.0733149	-0.179794	-0.238584	-0.248495	-0.21846	-0.164251	-0.104795	-0.0580048	-0.0368828	-0.0471144	-0.0867911	-0.151145	-0.222612	-0.293053	-0.351729	-0.388115	-0.391522	-0.35289	-0.269063	-0.147108	-0.00493595	0.133438	0.245821	0.318322	0.347128	0.33618	0.293997	0.232147	0.165152	0.102595	0.0759666	0.0903776	0.151473	0.246822	0.364337	0.494609	0.588207	0.633143	0.606096
	Neuron 114	-0.274008	-0.274109	-0.233832	-0.168069	-0.0951999	-0.0322331	0.00863812	0.0210105	0.00331424	-0.042251	-0.109806	-0.189797	-0.270531	-0.341358	-0.395769	-0.432501	-0.454301	-0.465533	-0.470046	-0.469962	-0.465244	-0.453741	-0.431778	-0.395698	-0.344486	-0.282613	-0.221123	-0.175143	-0.158033	-0.175143	-0.221123	-0.282613	-0.344487	-0.395703	-0.431804	-0.453842	-0.465608	-0.47113	-0.473403	-0.474166	-0.474166	-0.473403	-0.47113	-0.465608	-0.453842	-0.431804	-0.395703	-0.344487
	Neuron 115	3.96095	3.74095	3.33585	2.75825	2.03484	1.23077	0.449025	-0.200024	-0.63887	-0.845305	-0.845342	-0.688475	-0.426085	-0.102694	0.245217	0.644736	1.06201	1.42436	1.70455	1.89312	2.01223	2.11242	2.23982	2.38944	2.48269	2.39742	2.04003	1.41323	0.632724	-0.118982	-0.672115	-0.935864	-0.91925	-0.705352	-0.401727	-0.0945658	0.177171	0.42501	0.695368	1.03982	1.47924	1.97658	2.43599	2.73532	2.77956	2.54667	2.09976	1.55958
	Neuron 116	-0.615186	-0.516173	-0.391437	-0.2866	-0.24149	-0.2735	-0.37154	-0.502351	-0.624824	-0.70502	-0.726129	-0.691452	-0.621104	-0.543465	-0.482975	-0.448748	-0.430768	-0.407748	-0.362937	-0.297674	-0.23333	-0.200047	-0.219328	-0.291098	-0.39276	-0.490282	-0.554366	-0.572579	-0.552142	-0.514309	-0.484999	-0.485721	-0.526452	-0.600965	-0.685837	-0.745155	-0.741698	-0.652086	-0.479674	-0.257904	-0.0403984	0.118664	0.184338	0.151257	0.0411834	-0.108255	-0.256952	-0.373542
	Neuron 117	-0.814519	-1.02579	-1.12078	-1.14063	-1.15738	-1.23888	-1.41942	-1.68904	-2.00334	-2.3045	-2.54022	-2.6721	-2.67531	-2.53771	-2.26471	-1.88738	-1.46396	-1.06686	-0.758158	-0.567812	-0.48968	-0.498158	-0.571813	-0.704693	-0.89707	-1.13606	-1.38559	-1.59658	-1.73031	-1.77745	-1.76005	-1.71736	-1.68669	-1.69047	-1.73385	-1.8103	-1.90901	-2.01896	-2.12799	-2.22028	-2.27727	-2.28371	-2.23515	-2.1401	-2.01382	-1.86832	-1.70706	-1.52945
	Neuron 118	-0.266216	-0.266216	-0.266216	-0.266216	-0.266216	-0.266216	-0.266216	-0.266216	-0.266216	-0.266216	-0.266216	-0.266216	-0.266216	-0.266216	-0.266214	-0.266208	-0.266181	-0.266076	-0.265715	-0.264609	-0.261599	-0.254345	-0.238901	-0.209975	-0.162594	-0.095372	-0.0141629	0.0665426	0.126892	0.149349	0.126892	0.0665426	-0.0141629	-0.095372	-0.162594	-0.209975	-0.238901	-0.254345	-0.261599	-0.264609	-0.265715	-0.266076	-0.266181	-0.266208	-0.266214	-0.266216	-0.266216	-0.266216
	Neuron 119	-1.15187	-1.737	-2.07553	-2.21203	-2.21108	-2.12854	-2.00153	-1.85571	-1.71603	-1.60801	-1.54861	-1.53715	-1.55634	-1.58278	-1.59695	-1.58486	-1.53352	-1.42899	-1.26211	-1.03726	-0.775259	-0.506125	-0.256303	-0.0394914	0.143637	0.299326	0.434788	0.55536	0.661428	0.74159	0.765899	0.68902	0.468747	0.0929137	-0.401098	-0.92755	-1.37615	-1.64877	-1.69394	-1.52603	-1.22255	-0.900368	-0.677748	-0.634523	-0.786353	-1.08533	-1.44652	-1.78483
	Neuron 120	-0.157166	-0.230409	-0.280004	-0.309652	-0.325304	-0.332613	-0.335634	-0.336737	-0.337073	-0.337079	-0.336766	-0.33573	-0.332892	-0.326038	-0.311398	-0.283812	-0.238111	-0.171833	-0.0881405	0.00328665	0.0891105	0.157968	0.205095	0.232339	0.24392	0.242398	0.228912	0.2068	0.183562	0.167693	0.162809	0.165222	0.168275	0.170084	0.177566	0.202723	0.253974	0.329424	0.416847	0.499478	0.562942	0.59926	0.607168	0.590241	0.55428	0.5045	0.443074	0.368504
	Neuron 121	0.924744	1.21618	1.36627	1.32111	1.08517	0.716077	0.298784	-0.0861185	-0.384904	-0.576421	-0.663821	-0.662055	-0.590417	-0.472417	-0.337412	-0.21643	-0.13029	-0.0765769	-0.0261552	0.0642604	0.227135	0.46023	0.719245	0.933389	1.03565	0.990354	0.804262	0.519625	0.197592	-0.0987428	-0.317074	-0.423605	-0.405791	-0.270339	-0.0381757	0.260495	0.588582	0.90229	1.15261	1.29251	1.29098	1.14899	0.907621	0.640949	0.434006	0.355555	0.438896	0.679216
	Neuron 122	-1.13593	-1.16741	-1.10122	-0.952731	-0.784233	-0.688755	-0.748117	-0.988445	-1.36158	-1.76434	-2.083	-2.23661	-2.19844	-1.991	-1.66536	-1.34165	-0.962414	-0.63289	-0.405659	-0.322701	-0.396854	-0.596934	-0.850914	-1.06992	-1.18107	-1.15158	-0.993354	-0.749531	-0.473979	-0.215698	-0.0133978	0.104488	0.123108	0.0501653	-0.0779448	-0.204256	-0.275068	-0.26694	-0.199544	-0.125727	-0.104514	-0.17218	-0.326321	-0.529723	-0.7302	-0.884759	-0.975267	-1.00876
	Neuron 123	0.575946	0.652647	0.785551	0.938998	1.06531	1.12506	1.10159	1.00255	0.850083	0.668008	0.475054	0.286562	0.119772	-0.00514158	-0.0718924	0.0606808	0.126229	0.18415	0.203749	0.180345	0.138562	0.118589	0.153622	0.25177	0.39264	0.540265	0.664555	0.75812	0.837876	0.930647	1.05247	1.19491	1.32623	1.40523	1.39955	1.29908	1.1192	0.893024	0.656585	0.43441	0.233482	0.0486222	-0.125134	-0.282127	-0.404253	-0.46762	-0.452113	-0.348245
	Neuron 124	1.0391	1.27345	1.42315	1.42971	1.28204	1.01951	0.710768	0.422563	0.196675	0.0442974	-0.0453134	-0.0915082	-0.112126	-0.119006	-0.117498	-0.107428	-0.0841753	-0.0401686	0.0320155	0.134446	0.258192	0.381174	0.473144	0.507404	0.473336	0.381906	0.26056	0.141286	0.0497434	0.00107365	0.00206373	0.054914	0.158145	0.30395	0.475157	0.645762	0.786322	0.871747	0.88774	0.833982	0.724523	0.58611	0.453938	0.364014	0.342956	0.398247	0.512953	0.648418
	Neuron 125	0.552409	0.396244	0.154385	-0.10652	-0.327952	-0.473919	-0.530739	-0.496363	-0.369532	-0.146842	0.171744	0.57375	1.02606	1.47087	1.82995	2.02205	1.99163	1.73498	1.30463	0.785574	0.173238	-0.308545	-0.73182	-1.09658	-1.40446	-1.65558	-1.85547	-2.02171	-2.18024	-2.35013	-2.52637	-2.67488	-2.74722	-2.70683	-2.54874	-2.29884	-1.9953	-1.66851	-1.42538	-1.09635	-0.784462	-0.515203	-0.284767	-0.0249546	0.0527947	-0.0598517	-0.150042	-0.254489
	Neuron 126	0.705886	0.9421	1.17866	1.36907	1.46935	1.4547	1.33089	1.13375	0.916148	0.728309	0.599878	0.532134	0.503533	0.484062	0.448837	0.383749	0.283502	0.147843	-0.0193227	-0.208071	-0.417376	-0.589226	-0.716561	-0.776885	-0.75618	-0.653187	-0.480848	-0.263387	-0.0294196	0.195807	0.394971	0.557962	0.677934	0.748934	0.768461	0.743011	0.6904	0.634402	0.564064	0.544496	0.541525	0.546341	0.534431	0.514581	0.533734	0.532195	0.536038	0.507036
	Neuron 127	-2.58579	-2.69525	-3.12879	-3.8556	-4.76541	-5.70345	-6.51637	-7.09094	-7.37256	-7.36153	-7.09845	-6.6559	-6.14313	-5.70961	-5.52077	-6.98099	-7.44983	-8.08303	-8.61502	-8.79685	-8.51297	-7.82578	-6.93079	-6.06466	-5.42302	-5.1142	-5.14352	-5.42054	-5.79399	-6.11359	-6.29288	-6.33484	-6.30433	-6.26946	-6.25178	-6.21119	-6.06442	-5.71942	-5.10711	-4.20237	-3.03724	-1.71208	-0.400244	0.670696	1.2724	1.25103	0.590393	-0.566594
	Neuron 128	-0.143917	-0.143917	-0.143917	-0.143917	-0.143917	-0.143917	-0.143917	-0.143917	-0.143917	-0.143917	-0.143917	-0.143917	-0.143917	-0.143917	-0.143917	-0.143917	-0.143917	-0.143917	-0.143917	-0.143917	-0.143917	-0.143917	-0.143917	-0.143917	-0.143917	-0.143917	-0.143917	-0.143917	-0.143917	-0.143917	-0.143917	-0.143917	-0.143917	-0.143917	-0.143917	-0.143917	-0.143917	-0.143917	-0.143917	-0.143917	-0.143917	-0.143917	-0.143917	-0.143917	-0.143917	-0.143917	-0.143917	-0.143917
	Neuron 129	1.01559	0.642768	0.297421	0.0123251	-0.198378	-0.338026	-0.420867	-0.464132	-0.481901	-0.481766	-0.463626	-0.419826	-0.336888	-0.200045	-0.00124232	0.251317	0.527302	0.778113	0.952426	1.01747	0.974149	0.856054	0.712371	0.585475	0.496752	0.446898	0.426122	0.42417	0.433206	0.444234	0.443181	0.41239	0.338056	0.218649	0.0679152	-0.0902101	-0.231584	-0.340398	-0.411752	-0.448279	-0.454275	-0.431289	-0.377605	-0.291917	-0.179357	-0.0561462	0.0512846	0.114366
	Neuron 130	3.60545	3.10484	2.5471	2.07307	1.83804	1.95484	2.44815	3.24224	4.18762	5.11437	5.88577	6.42494	6.70425	6.71475	6.44732	5.64721	4.9334	4.06565	3.19165	2.4809	2.07781	2.06912	2.47704	3.26837	4.35978	5.61083	6.81968	7.74724	8.17827	7.9953	7.2229	6.01562	4.59954	3.20391	2.0157	1.16424	0.720252	0.691473	1.01351	1.55235	2.13563	2.61024	2.89934	3.02408	3.07542	3.15425	3.31781	3.56025
	Neuron 131	-1.3602	-1.36015	-1.35992	-1.3591	-1.35653	-1.34928	-1.33106	-1.29018	-1.20845	-1.06295	-0.832656	-0.509367	-0.108102	0.33032	0.749602	1.09819	1.34796	1.49891	1.56629	1.56031	1.4746	1.29266	1.00646	0.632	0.210079	-0.207228	-0.574391	-0.864498	-1.07161	-1.20564	-1.2843	-1.32606	-1.34586	-1.35357	-1.35415	-1.34853	-1.33437	-1.30725	-1.26268	-1.19939	-1.12286	-1.04654	-0.988633	-0.964486	-0.978368	-1.01972	-1.06676	-1.09581
	Neuron 132	2.8479	2.32371	1.85489	1.48592	1.22102	1.02817	0.863538	0.703488	0.566439	0.511042	0.608563	0.899932	1.35773	1.8755	2.29692	2.37879	2.24328	1.84541	1.32256	0.849566	0.566912	0.529747	0.700812	0.984949	1.28055	1.51806	1.66943	1.73373	1.71659	1.62023	1.44925	1.22402	0.987287	0.794068	0.688082	0.678587	0.731761	0.78122	0.752441	0.591602	0.289005	-0.112339	-0.529798	-0.874309	-1.08987	-1.17849	-1.19561	-1.21831
	Neuron 133	0.398499	0.507574	0.518777	0.425252	0.25507	0.0620509	-0.0962428	-0.181889	-0.189179	-0.141055	-0.0734274	-0.0170161	0.0143277	0.0248518	0.0293947	0.0426706	0.0716557	0.114726	0.16627	0.221705	0.278429	0.332655	0.37603	0.395758	0.378472	0.315138	0.204127	0.0514808	-0.130741	-0.326753	-0.519334	-0.692153	-0.832103	-0.931049	-0.986345	-1.00024	-0.979111	-0.932942	-0.874561	-0.817328	-0.771584	-0.741997	-0.728147	-0.728096	-0.741766	-0.770872	-0.815424	-0.8701
	Neuron 134	0.611104	0.287641	-0.0454543	-0.318264	-0.489517	-0.557324	-0.552882	-0.518521	-0.480851	-0.434711	-0.348548	-0.18824	0.0561749	0.358335	0.665227	0.921928	1.09676	1.19394	1.24845	1.30613	1.39859	1.52491	1.65004	1.72126	1.69434	1.55568	1.32907	1.06441	0.815005	0.615014	0.467523	0.347846	0.219384	0.0538046	-0.154509	-0.386562	-0.609009	-0.789111	-0.905103	-0.94759	-0.91486	-0.808632	-0.633979	-0.401772	-0.129608	0.160032	0.441721	0.686547
	Neuron 135	-0.852713	-0.792364	-0.769906	-0.792364	-0.852712	-0.933417	-1.01462	-1.08181	-1.12908	-1.15762	-1.17185	-1.17574	-1.17039	-1.15304	-1.11722	-1.0545	-0.958379	-0.829795	-0.681869	-0.540311	-0.437148	-0.399256	-0.437148	-0.540311	-0.681869	-0.829796	-0.958385	-1.05453	-1.11732	-1.15338	-1.17139	-1.17837	-1.17787	-1.16941	-1.14842	-1.10671	-1.03464	-0.925781	-0.782883	-0.621364	-0.465411	-0.33509	-0.230207	-0.122745	0.0320402	0.266912	0.571699	0.881769
	Neuron 136	-0.880524	-0.865573	-0.835058	-0.825389	-0.846273	-0.873551	-0.862309	-0.774291	-0.603803	-0.386997	-0.189425	-0.0786812	-0.0956448	-0.237276	-0.457716	-0.686072	-0.85253	-0.91205	-0.856834	-0.713518	-0.52677	-0.336776	-0.161667	0.00575757	0.185764	0.392721	0.622546	0.854042	1.06025	1.21868	1.31261	1.32681	1.24789	1.07461	0.830216	0.562046	0.322053	0.1395	0.00630808	-0.113009	-0.2537	-0.424821	-0.601182	-0.735429	-0.780095	-0.706639	-0.514434	-0.230349
	Neuron 137	1.5295	1.28956	1.02585	0.685621	0.249261	-0.237309	-0.674195	-0.957055	-1.03447	-0.940272	-0.783688	-0.702668	-0.803757	-1.11807	-1.59424	-2.12908	-2.61641	-2.98631	-3.21677	-3.31848	-3.30941	-3.19788	-2.98221	-2.66222	-2.25211	-1.78685	-1.32073	-0.919157	-0.644326	-0.537226	-0.602616	-0.806161	-1.08752	-1.38274	-1.64318	-1.84271	-1.97579	-2.05432	-2.1058	-2.1671	-2.26919	-2.41864	-2.58972	-2.73516	-2.80908	-2.78627	-2.66769	-2.47429
	Neuron 138	-0.266	-0.475975	-0.528072	-0.38516	-0.0660156	0.349035	0.735668	0.972606	1.00053	0.85611	0.653888	0.524324	0.548344	0.728742	1.00815	1.31082	1.57762	1.78028	1.92032	2.02296	2.12784	2.27189	2.46477	2.66975	2.80954	2.80384	2.62009	2.30122	1.94458	1.64184	1.42099	1.23152	0.981037	0.594458	0.0550605	-0.593135	-1.27218	-1.90149	-2.41653	-2.77485	-2.95888	-2.97949	-2.87445	-2.69404	-2.4763	-2.22732	-1.92201	-1.52609
	Neuron 139	-0.360686	-0.400517	-0.39475	-0.302068	-0.0833834	0.286142	0.808054	1.45119	2.14361	2.77598	3.22628	3.40208	3.27956	2.91505	2.42109	1.92229	1.51652	1.25673	1.15144	1.17369	1.27263	1.38786	1.46483	1.46614	1.37489	1.19238	0.935437	0.635574	0.337833	0.0967004	-0.0320416	-0.00409084	0.196258	0.540027	0.950462	1.32329	1.56632	1.63742	1.5569	1.38676	1.19174	1.00862	0.841378	0.680615	0.528981	0.412651	0.371017	0.433238
	Neuron 140	-0.41489	-0.579571	-0.717135	-0.822172	-0.888656	-0.91	-0.877449	-0.779497	-0.606115	-0.358591	-0.060362	0.239867	0.479381	0.604672	0.59396	0.464508	0.2602	0.0289448	-0.194592	-0.392194	-0.554352	-0.670807	-0.72599	-0.700264	-0.57518	-0.34158	-0.00944536	0.383932	0.773594	1.07955	1.23162	1.19768	1.00172	0.720862	0.460105	0.314242	0.3324	0.499693	0.743803	0.964744	1.07577	1.03691	0.865464	0.620153	0.370971	0.172224	0.0501688	0.00503221
	Neuron 141	-1.07383	-1.14189	-1.16712	-1.11934	-0.97872	-0.752408	-0.468741	-0.160458	0.143467	0.410216	0.592356	0.632872	0.490814	0.17135	-0.263393	-0.713208	-1.07733	-1.2883	-1.32652	-1.21615	-1.01288	-0.791116	-0.628236	-0.581585	-0.662994	-0.826463	-0.982524	-1.03638	-0.929651	-0.662653	-0.287295	0.121237	0.496495	0.801367	1.03131	1.20309	1.33736	1.44454	1.52085	1.55471	1.53719	1.46794	1.35166	1.18923	0.973846	0.700423	0.383863	0.0695201
	Neuron 142	-0.519856	-0.339574	-0.0946469	0.179728	0.43686	0.624918	0.698201	0.631462	0.430724	0.133384	-0.203898	-0.5234	-0.781689	-0.95696	-1.04876	-1.07293	-1.05371	-1.01433	-0.968441	-0.916229	-0.855778	-0.763434	-0.645606	-0.516981	-0.402477	-0.325702	-0.297068	-0.308863	-0.340144	-0.36786	-0.376818	-0.362844	-0.329139	-0.280763	-0.222555	-0.161518	-0.109492	-0.0807223	-0.108714	-0.13532	-0.160067	-0.150528	-0.0871068	0.00914304	0.163385	0.330667	0.464436	0.556393
	Neuron 143	2.34405	2.01701	1.65411	1.36693	1.2423	1.31701	1.57367	1.9511	2.3604	2.70229	2.88487	2.84024	2.53641	1.98267	1.23116	0.242649	-0.560964	-1.17622	-1.4652	-1.35956	-0.899922	-0.234891	0.431838	0.926782	1.17872	1.23394	1.20637	1.19883	1.24988	1.33773	1.42749	1.51736	1.64502	1.8507	2.12854	2.40628	2.57001	2.51617	2.19592	1.62859	0.886997	0.0733363	-0.70074	-1.33025	-1.73613	-1.8868	-1.81126	-1.59304
	Neuron 144	1.63179	1.78202	1.48857	0.858361	0.0812896	-0.659801	-1.25591	-1.67992	-1.94758	-2.07461	-2.06617	-1.93846	-1.74121	-1.54902	-1.41947	-1.34915	-1.26591	-1.06917	-0.692669	-0.147378	0.481386	1.0758	1.5364	1.81212	1.89797	1.81048	1.56327	1.16091	0.612904	-0.0457481	-0.744515	-1.38659	-1.87449	-2.14215	-2.18142	-2.05129	-1.86129	-1.7299	-1.73146	-1.85445	-1.99257	-1.97734	-1.64292	-0.89886	0.219478	1.54689	2.83587	3.83644
	Neuron 145	-0.451271	-0.537006	-0.626197	-0.715123	-0.791085	-0.835406	-0.83067	-0.768555	-0.655719	-0.515501	-0.382719	-0.290708	-0.254944	-0.262531	-0.276174	-0.253454	-0.172046	-0.0461068	0.0773551	0.141936	0.112558	-0.00430179	-0.162478	-0.298228	-0.359654	-0.328454	-0.225184	-0.0980187	-0.00180913	0.0227305	-0.0387095	-0.173616	-0.351423	-0.535576	-0.69372	-0.803704	-0.855731	-0.852029	-0.804817	-0.731934	-0.649113	-0.560091	-0.449511	-0.285307	-0.0336167	0.318653	0.745357	1.17862
	Neuron 146	-2.67076	-2.65886	-2.45831	-2.16236	-1.86701	-1.62715	-1.43451	-1.22932	-0.939618	-0.525469	-0.00160922	0.573513	1.12918	1.6071	1.96353	1.82097	1.82214	1.63426	1.31249	0.966449	0.713967	0.610139	0.596302	0.50761	0.143849	-0.631531	-1.81779	-3.26819	-4.74822	-6.0264	-6.94944	-7.46959	-7.6225	-7.47962	-7.10559	-6.54058	-5.81054	-4.95234	-4.03309	-3.14753	-2.39271	-1.83615	-1.49871	-1.36177	-1.38881	-1.54246	-1.78667	-2.08122
	Neuron 147	2.37571	2.59235	2.43705	1.99636	1.4388	0.942352	0.632528	0.557431	0.697715	0.992308	1.36301	1.73225	2.03496	2.22529	2.27867	2.01062	1.79936	1.49165	1.1309	0.761564	0.419672	0.133039	-0.0681113	-0.141329	-0.0380615	0.269904	0.758131	1.33677	1.8737	2.24508	2.38312	2.29152	2.02212	1.63377	1.16342	0.625503	0.0322736	-0.585491	-1.17405	-1.67011	-2.02023	-2.19116	-2.16533	-1.93034	-1.47944	-0.830617	-0.0516189	0.734114
	Neuron 148	2.03208	1.74321	1.35891	0.999749	0.800383	0.836469	1.07611	1.39208	1.62799	1.67465	1.50958	1.18191	0.761609	0.290232	-0.237526	-1.15888	-1.85267	-2.61382	-3.36602	-4.00682	-4.44604	-4.63879	-4.59505	-4.36164	-3.98889	-3.50313	-2.90171	-2.1733	-1.32988	-0.429723	0.423533	1.10456	1.49971	1.53652	1.20442	0.565554	-0.248339	-1.06034	-1.69312	-2.01945	-1.99719	-1.674	-1.16138	-0.590537	-0.0704124	0.332222	0.583797	0.661044
	Neuron 149	0.751702	0.95236	1.25884	1.62715	1.99446	2.29477	2.4788	2.52958	2.46792	2.34648	2.23375	2.19217	2.25723	2.42658	2.66528	2.92421	3.15942	3.34065	3.44665	3.45642	3.34734	3.1044	2.73509	2.27974	1.80836	1.40185	1.12533	1.00764	1.03763	1.17617	1.37194	1.57138	1.72466	1.79744	1.7917	1.76252	1.81106	2.04623	2.53152	3.24743	4.09233	4.92017	5.59234	6.01672	6.16032	6.03962	5.70214	5.20929
	Neuron 150	-0.880321	-0.934866	-1.04845	-1.18252	-1.28809	-1.32489	-1.27756	-1.16136	-1.01489	-0.883089	-0.799827	-0.779176	-0.818655	-0.908953	-1.04091	-1.24368	-1.41871	-1.58459	-1.70925	-1.76215	-1.72148	-1.57779	-1.33446	-1.00706	-0.621956	-0.21403	0.177124	0.512233	0.75796	0.892008	0.906095	0.805515	0.605667	0.327995	-0.00199814	-0.354418	-0.694927	-0.987953	-1.20354	-1.32502	-1.35359	-1.30728	-1.214	-1.10093	-0.984655	-0.867624	-0.74488	-0.618165
	Neuron 151	1.3416	2.04007	2.66343	3.03427	3.03483	2.64001	1.91901	1.00707	0.0606212	-0.786283	-1.44872	-1.89327	-2.12143	-2.15051	-2.00725	-1.73417	-1.39343	-1.05388	-0.764725	-0.535498	-0.340456	-0.145317	0.0650034	0.280277	0.484107	0.678875	0.890437	1.14345	1.42498	1.66756	1.7703	1.64838	1.28002	0.722486	0.0894446	-0.494872	-0.940541	-1.21657	-1.34829	-1.39205	-1.39996	-1.39043	-1.33788	-1.1865	-0.882584	-0.409303	0.196148	0.856009
	Neuron 152	1.92094	2.6436	3.34328	3.95329	4.41827	4.69625	4.75194	4.5555	4.09689	3.4074	2.56746	1.68858	0.878449	0.210822	-0.283986	-0.737633	-0.900853	-0.919255	-0.79562	-0.53311	-0.1477	0.319982	0.79856	1.19016	1.38894	1.31413	0.94882	0.36448	-0.29071	-0.845199	-1.1763	-1.26033	-1.17041	-1.02575	-0.927022	-0.915708	-0.973182	-1.04774	-1.08645	-1.05535	-0.944751	-0.764294	-0.532999	-0.26841	0.0204517	0.331157	0.655813	0.966007
	Neuron 153	-0.167839	-0.259178	-0.572261	-1.10155	-1.75089	-2.36352	-2.78183	-2.90745	-2.73537	-2.35004	-1.88692	-1.47611	-1.19312	-1.03874	-0.954437	-0.859388	-0.686499	-0.401244	-0.00268039	0.483521	1.01069	1.51434	1.91904	2.15455	2.17797	1.99114	1.64276	1.21318	0.788685	0.436747	0.191952	0.0572904	0.0168234	0.0487782	0.129193	0.226713	0.299263	0.301408	0.198642	-0.0236899	-0.362805	-0.804271	-1.319	-1.85099	-2.31081	-2.59212	-2.61339	-2.36596
	Neuron 154	2.24282	2.2244	2.10357	1.88747	1.63185	1.4318	1.38162	1.52902	1.85347	2.28049	2.71904	3.09687	3.37527	3.54247	3.59939	3.55164	3.41078	3.1977	2.93986	2.66258	2.38198	2.10753	1.85327	1.64817	1.53422	1.54804	1.69359	1.92194	2.13462	2.21574	2.08055	1.71443	1.17964	0.586208	0.045057	-0.370893	-0.641499	-0.789682	-0.857563	-0.881067	-0.873276	-0.822192	-0.702006	-0.490736	-0.185158	0.192714	0.597994	0.971233
	Neuron 155	-2.87837	-3.10533	-3.10562	-2.83756	-2.33719	-1.7147	-1.1188	-0.681479	-0.469032	-0.464897	-0.59141	-0.752538	-0.869512	-0.893853	-0.803683	-0.598635	-0.300707	0.0440945	0.371455	0.612685	0.710313	0.628861	0.360244	-0.0723903	-0.610946	-1.16438	-1.62605	-1.90947	-1.98961	-1.92349	-1.82911	-1.82684	-1.97599	-2.24591	-2.53912	-2.74858	-2.81168	-2.73128	-2.5601	-2.36711	-2.2087	-2.11629	-2.09741	-2.14096	-2.22053	-2.29754	-2.32836	-2.27548
	Neuron 156	-1.25226	-1.28177	-1.19024	-0.995994	-0.750376	-0.522433	-0.375047	-0.341913	-0.415994	-0.554878	-0.699236	-0.794201	-0.80443	-0.719566	-0.551848	-0.3898	-0.14382	0.0952977	0.308229	0.483594	0.611397	0.6794	0.678261	0.612223	0.504245	0.386903	0.282896	0.190096	0.0843193	-0.0611757	-0.25426	-0.476002	-0.689524	-0.856165	-0.947368	-0.94857	-0.859284	-0.693657	-0.480091	-0.255084	-0.049941	0.123596	0.278725	0.443592	0.639293	0.858807	1.06183	1.19198
	Neuron 157	-1.28975	-1.30581	-1.25592	-1.15529	-1.03302	-0.923299	-0.85423	-0.838867	-0.872865	-0.939774	-1.02036	-1.10004	-1.1708	-1.22858	-1.27072	-1.29651	-1.30988	-1.32028	-1.33921	-1.37429	-1.42508	-1.4838	-1.53996	-1.58552	-1.61735	-1.6367	-1.64702	-1.65186	-1.65387	-1.6546	-1.65484	-1.65489	-1.65483	-1.65458	-1.65376	-1.65147	-1.64574	-1.63289	-1.60705	-1.56042	-1.48464	-1.37349	-1.226	-1.04917	-0.85918	-0.680822	-0.544318	-0.478754
	Neuron 158	-0.288483	-0.120089	-0.00502895	0.0344236	0.0095942	-0.0488861	-0.108235	-0.140851	-0.121556	-0.0240263	0.175611	0.488149	0.899689	1.36526	1.81173	2.12679	2.28544	2.22799	1.97906	1.61885	1.25403	0.974245	0.815229	0.747292	0.696013	0.58495	0.377826	0.0976692	-0.186271	-0.394386	-0.474482	-0.422632	-0.280058	-0.1113	0.0242885	0.0951286	0.105492	0.0872954	0.0812069	0.117094	0.20303	0.326696	0.466414	0.60453	0.735283	0.862763	0.990619	1.11087
	Neuron 159	1.40769	1.25846	1.22413	1.32256	1.53993	1.82806	2.11555	2.33002	2.42175	2.37697	2.21685	1.98703	1.74583	1.5537	1.46024	1.48594	1.60374	1.73436	1.76706	1.60332	1.20412	0.61557	-0.0427661	-0.622276	-1.00055	-1.12117	-1.00257	-0.718773	-0.36761	-0.0417015	0.191092	0.299293	0.293723	0.225851	0.174254	0.218169	0.405061	0.72647	1.11648	1.47688	1.71748	1.7907	1.70392	1.50825	1.27419	1.06713	0.929654	0.87367
	Neuron 160	3.06219	2.88563	2.61605	2.26764	1.85927	1.4212	0.995035	0.625911	0.349673	0.181134	0.110884	0.113947	0.164752	0.247595	0.356324	0.496796	0.678874	0.860753	1.02595	1.16193	1.26079	1.32221	1.35976	1.40479	1.4999	1.67993	1.94938	2.27225	2.58678	2.84099	3.02615	3.18111	3.35976	3.58219	3.8053	3.93517	3.87364	3.56874	3.04115	2.37788	1.70238	1.13559	0.759688	0.593963	0.590653	0.652948	0.668655	0.547255
	Neuron 161	-1.16342	-1.13182	-1.09371	-1.08767	-1.13452	-1.23488	-1.37538	-1.53792	-1.70525	-1.86066	-1.98546	-2.05971	-2.06857	-2.011	-1.90491	-1.78435	-1.68938	-1.65276	-1.68848	-1.78524	-1.90607	-1.99626	-2.00073	-1.88708	-1.66371	-1.38046	-1.1085	-0.910079	-0.816229	-0.824137	-0.910508	-1.04676	-1.20452	-1.35207	-1.45214	-1.47036	-1.39271	-1.23966	-1.06428	-0.932321	-0.894986	-0.969855	-1.13821	-1.35621	-1.57215	-1.74327	-1.84836	-1.89218
	Neuron 162	3.46727	3.54315	3.39143	3.04083	2.54346	1.96261	1.36515	0.817059	0.378138	0.0938181	-0.0154344	0.0363903	0.19994	0.405387	0.590589	0.571229	0.671406	0.751887	0.815651	0.835777	0.769211	0.587944	0.305686	-0.0187166	-0.305311	-0.491907	-0.565554	-0.567831	-0.570539	-0.636632	-0.790008	-1.01045	-1.25134	-1.46228	-1.59834	-1.61392	-1.45612	-1.07609	-0.46163	0.32769	1.15149	1.82253	2.17391	2.12638	1.71996	1.09364	0.426079	-0.130323
	Neuron 163	0.216757	-0.392657	-1.15436	-1.93706	-2.59657	-3.02097	-3.16284	-3.04809	-2.76125	-2.41288	-2.09861	-1.86441	-1.6952	-1.53761	-1.34683	-1.28562	-1.06918	-0.950866	-0.983621	-1.16344	-1.4337	-1.7147	-1.93498	-2.04871	-2.03917	-1.91607	-1.70972	-1.45893	-1.19212	-0.911237	-0.591394	-0.199803	0.278391	0.826019	1.4003	1.95127	2.43561	2.81652	3.05543	3.10878	2.93707	2.52186	1.88002	1.06869	0.181041	-0.665317	-1.34651	-1.75606
	Neuron 164	-1.85491	-1.53411	-1.2546	-1.10818	-1.16542	-1.43879	-1.86844	-2.33752	-2.70935	-2.86911	-2.75467	-2.37096	-1.78805	-1.12234	-0.499416	-0.107391	0.240124	0.472793	0.672603	0.898288	1.1464	1.35482	1.44446	1.37023	1.14707	0.833646	0.487416	0.127014	-0.267638	-0.719356	-1.21512	-1.70002	-2.10985	-2.4154	-2.64342	-2.8589	-3.12194	-3.44777	-3.79308	-4.07543	-4.21428	-4.17207	-3.97388	-3.69685	-3.437	-3.27153	-3.23235	-3.29667
	Neuron 165	-0.641792	-0.199267	0.259844	0.656354	0.940014	1.10246	1.16291	1.13901	1.02809	0.815201	0.501422	0.128498	-0.221237	-0.451429	-0.487632	-0.302439	0.0781827	0.582103	1.10487	1.53035	1.7609	1.75129	1.52912	1.18557	0.836593	0.573888	0.430871	0.379311	0.354933	0.296558	0.178128	0.017803	-0.138399	-0.246266	-0.288065	-0.280423	-0.265599	-0.293457	-0.401188	-0.595968	-0.846415	-1.08885	-1.24917	-1.27196	-1.14321	-0.896102	-0.59874	-0.330403
	Neuron 166	0.276339	0.287296	0.35505	0.444632	0.523607	0.579561	0.628478	0.704412	0.829769	0.982394	1.08581	1.0382	0.768124	0.282917	-0.322627	-1.19796	-1.61954	-1.82301	-1.82736	-1.72095	-1.62492	-1.65191	-1.87079	-2.28431	-2.82493	-3.37232	-3.78902	-3.96235	-3.83686	-3.42566	-2.79916	-2.05897	-1.30875	-0.630642	-0.0705505	0.367205	0.713905	1.01749	1.31566	1.614	1.88224	2.07183	2.14581	2.10484	1.99458	1.8875	1.84663	1.89293
	Neuron 167	-0.592383	-0.604129	-0.609576	-0.611595	-0.611594	-0.609575	-0.604123	-0.592358	-0.570247	-0.533886	-0.481865	-0.417802	-0.351036	-0.293824	-0.255677	-0.238328	-0.23542	-0.237848	-0.241027	-0.248353	-0.268121	-0.306492	-0.362149	-0.426371	-0.487726	-0.537457	-0.572191	-0.593308	-0.604561	-0.609841	-0.612031	-0.612836	-0.613098	-0.613173	-0.613188	-0.613172	-0.613093	-0.612819	-0.611976	-0.609682	-0.604154	-0.592383	-0.570323	-0.534143	-0.482652	-0.419935	-0.356152	-0.304645
	Neuron 168	-0.376932	-0.362598	-0.438291	-0.610274	-0.851637	-1.11507	-1.34987	-1.51703	-1.59844	-1.599	-1.54248	-1.46277	-1.39241	-1.35146	-1.34121	-1.34676	-1.34844	-1.33556	-1.31257	-1.2917	-1.2772	-1.25497	-1.19783	-1.08307	-0.907741	-0.689411	-0.452962	-0.215767	0.017058	0.246002	0.467795	0.672897	0.851841	1.00427	1.14259	1.28681	1.45334	1.64395	1.84095	2.01202	2.12367	2.15759	2.12072	2.04158	1.95376	1.87662	1.80642	1.72359
	Neuron 169	2.11761	1.88239	1.40808	0.783914	0.130936	-0.436602	-0.852311	-1.10975	-1.23637	-1.25123	-1.14084	-0.872062	-0.430507	0.148288	0.781195	1.37114	1.84335	2.15592	2.2831	2.19608	1.86546	1.28489	0.493317	-0.423966	-1.35501	-2.18726	-2.82848	-3.22022	-3.34424	-3.2197	-2.89092	-2.41215	-1.83814	-1.22244	-0.617123	-0.0661373	0.406082	0.800407	1.13262	1.40854	1.60144	1.65217	1.49804	1.1139	0.537683	-0.136789	-0.794341	-1.33841
	Neuron 170	3.20799	3.21772	2.98153	2.52771	1.9321	1.31923	0.82826	0.560138	0.541709	0.730203	1.05087	1.43842	1.85636	2.28975	2.72693	3.14826	3.52776	3.83992	4.06213	4.1716	4.1445	3.96346	3.63073	3.17656	2.65483	2.12773	1.64961	1.25971	0.98417	0.839023	0.825441	0.9191	1.06621	1.19804	1.26096	1.2427	1.17396	1.1019	1.05468	1.02416	0.978415	0.88955	0.749792	0.563968	0.332822	0.0507934	-0.277134	-0.619886
	Neuron 171	0.0334594	-0.2144	-0.525562	-0.865149	-1.1867	-1.44538	-1.61483	-1.69545	-1.71001	-1.69351	-1.68492	-1.72102	-1.82821	-2.01198	-2.24982	-2.46489	-2.64095	-2.73179	-2.70881	-2.5819	-2.40523	-2.26219	-2.23142	-2.34984	-2.59409	-2.89097	-3.14929	-3.29478	-3.2922	-3.14882	-2.90179	-2.59576	-2.25913	-1.88902	-1.45374	-0.914269	-0.256322	0.483904	1.21637	1.82155	2.19267	2.27549	2.08533	1.69225	1.18235	0.618041	0.0221985	-0.603316
	Neuron 172	1.1918	1.37298	1.51974	1.6098	1.62296	1.53044	1.30792	0.966142	0.568716	0.212696	-0.0202997	-0.108467	-0.09899	-0.078757	-0.129357	-0.294376	-0.572297	-0.928807	-1.3137	-1.674	-2.12609	-2.32857	-2.46259	-2.57828	-2.73128	-2.94767	-3.20467	-3.44221	-3.59731	-3.63798	-3.57677	-3.46024	-3.34433	-3.26847	-3.23827	-3.22278	-3.16986	-3.03419	-2.82682	-2.53509	-2.23247	-1.9512	-1.86377	-1.68345	-1.49231	-1.50197	-1.39644	-1.33409
	Neuron 173	-3.96905	-3.60631	-3.19552	-2.81391	-2.53708	-2.41723	-2.46667	-2.65416	-2.91677	-3.1827	-3.39631	-3.53706	-3.62757	-3.72742	-3.91039	-4.22837	-4.67732	-5.18783	-5.65234	-5.97535	-6.11515	-6.09178	-5.96081	-5.77452	-5.55545	-5.29603	-4.98072	-4.61445	-4.23894	-3.92699	-3.75915	-3.79674	-4.06321	-4.53585	-5.14313	-5.7662	-6.25223	-6.44939	-6.25953	-5.68422	-4.83361	-3.8864	-3.02134	-2.35888	-1.94132	-1.7518	-1.74991	-1.89915
	Neuron 174	0.0623764	0.0489474	-0.0134618	-0.0884963	-0.136892	-0.131178	-0.0705388	0.0146512	0.0736941	0.0582221	-0.0529799	-0.238129	-0.434117	-0.557588	-0.537947	-0.463492	-0.144613	0.241385	0.600205	0.845078	0.919099	0.806654	0.534234	0.162385	-0.230136	-0.568717	-0.807094	-0.943652	-1.01911	-1.09279	-1.20816	-1.36691	-1.52586	-1.61737	-1.58173	-1.39704	-1.09559	-0.760339	-0.500651	-0.414037	-0.547955	-0.877946	-1.31264	-1.7254	-2.00147	-2.08173	-1.98389	-1.78961
	Neuron 175	0.952121	1.82344	2.96276	4.30376	5.70076	6.96681	7.93519	8.50365	8.6399	8.36224	7.72445	6.8168	5.76621	4.71354	3.77041	2.98229	2.32393	1.72934	1.13852	0.538709	-0.0151031	-0.410404	-0.519091	-0.25619	0.375138	1.28017	2.31312	3.33348	4.24151	4.97675	5.49502	5.75295	5.71569	5.38031	4.79598	4.06704	3.33518	2.74304	2.38775	2.28277	2.35101	2.46006	2.48537	2.36796	2.13674	1.88804	1.7393	1.78336
	Neuron 176	-6.43724	-6.48776	-6.41305	-6.2393	-6.04178	-5.90178	-5.87194	-5.96443	-6.15564	-6.3941	-6.60743	-6.7128	-6.63456	-6.32648	-5.79216	-5.45512	-4.71552	-4.05899	-3.5971	-3.37237	-3.33809	-3.37461	-3.33425	-3.09466	-2.60046	-1.88029	-1.03565	-0.20645	0.474128	0.918927	1.10741	1.08433	0.942658	0.799735	0.770404	0.936834	1.31874	1.85825	2.43656	2.92432	3.24161	3.39042	3.43743	3.45967	3.49092	3.50292	3.42895	3.21097
	Neuron 177	3.89103	4.48468	5.13213	5.76378	6.31534	6.73302	6.96858	6.9708	6.68814	6.09022	5.19739	4.09496	2.9164	1.8013	0.851868	0.110953	-0.430585	-0.804803	-1.03185	-1.09697	-0.952509	-0.546072	0.139895	1.06079	2.11137	3.15501	4.06489	4.75927	5.21967	5.48787	5.6412	5.75243	5.85114	5.90966	5.8659	5.67149	5.33463	4.93043	4.57366	4.37174	4.38228	4.59166	4.91889	5.24076	5.42944	5.38913	5.07907	4.5168
PSTH ORCU
	Time (s):	-2.5	-2.49	-2.48	-2.47	-2.46	-2.45	-2.44	-2.43	-2.42	-2.41	-2.4	-2.39	-2.38	-2.37	-2.36	-2.35	-2.34	-2.33	-2.32	-2.31	-2.3	-2.29	-2.28	-2.27	-2.26	-2.25	-2.24	-2.23	-2.22	-2.21	-2.2	-2.19	-2.18	-2.17	-2.16	-2.15	-2.14	-2.13	-2.12	-2.11	-2.1	-2.09	-2.08	-2.07	-2.06	-2.05	-2.04	-2.03
	Neuron 1	14.2369	13.8181	13.3814	12.9245	12.4324	11.885	11.2606	10.5394	9.7128	8.79895	7.8522	6.9526	6.17481	5.55765	5.09975	4.78536	4.61576	4.61529	4.80512	5.16925	5.64553	6.15195	6.62888	7.06669	7.50017	7.97507	8.50933	9.07458	9.60895	10.0491	10.3551	10.5105	10.5063	10.3337	9.99973	9.54745	9.05396	8.59646	8.21162	7.88317	7.56885	7.24445	6.93085	6.68772	6.58599	6.68286	7.01175	7.5807
	Neuron 2	4.24808	3.52128	2.84329	2.29571	1.95714	1.87934	2.0758	2.51783	3.12858	3.77854	4.30145	4.54274	4.42458	3.98804	3.38054	2.79301	2.38476	2.23678	2.34721	2.65321	3.05643	3.4444	3.71623	3.81631	3.7595	3.62191	3.49177	3.41083	3.35106	3.24605	3.05089	2.78335	2.51875	2.3488	2.33489	2.47883	2.71843	2.94789	3.06074	3.00402	2.81867	2.63812	2.63527	2.94032	3.57539	4.44537	5.38852	6.25122
	Neuron 3	5.2111	4.60577	3.75137	2.74676	1.74503	0.909819	0.374028	0.205537	0.38478	0.80635	1.31451	1.76463	2.0838	2.30171	2.53856	2.95484	3.67864	4.73333	5.99613	7.21584	8.0944	8.39935	8.05213	7.15078	5.92488	4.65435	3.59157	2.91141	2.69227	2.91759	3.48776	4.24074	4.98685	5.55873	5.86334	5.91265	5.81363	5.71763	5.7498	5.94886	6.24233	6.46893	6.44386	6.04445	5.27773	4.29065	3.31026	2.54475
	Neuron 4	11.2142	10.411	9.07357	7.4958	5.94364	4.59494	3.53878	2.81849	2.47195	2.53181	2.98816	3.75036	4.64531	5.45881	5.99437	6.11776	5.77752	5.01412	3.96888	2.88149	2.0512	1.75228	2.12979	3.12704	4.48856	5.84376	6.8344	7.23097	6.997	6.28807	5.3938	4.6402	4.27678	4.38415	4.8463	5.41492	5.84455	6.02367	6.01606	5.98373	6.04974	6.2027	6.30609	6.18957	5.74297	4.94924	3.85299	2.51086
	Neuron 5	12.8034	12.3455	11.8559	11.1364	10.0973	8.83098	7.57714	6.61227	6.13571	6.21146	6.77545	7.67641	8.71333	9.6584	10.2792	10.3755	9.82729	8.6318	6.91246	4.89457	2.85913	1.09011	-0.172028	-0.764916	-0.627409	0.187525	1.5146	3.10062	4.65257	5.8986	6.64579	6.82538	6.51912	5.95405	5.44737	5.30076	5.68069	6.5475	7.67808	8.77091	9.57005	9.9411	9.87756	9.46721	8.85774	8.22886	7.7516	7.5307
	Neuron 6	4.01425	4.24803	4.68501	5.26794	5.91824	6.55729	7.11539	7.52582	7.72318	7.66447	7.36339	6.90265	6.39992	5.94467	5.55411	5.18361	4.78177	4.3473	3.9489	3.70036	3.70967	4.02887	4.62589	5.38986	6.16762	6.81409	7.23186	7.383	7.27585	6.94423	6.4361	5.81434	5.15959	4.56373	4.11139	3.857	3.80838	3.92505	4.13298	4.35112	4.51925	4.6157	4.65682	4.67978	4.71944	4.79268	4.8967	5.01883
	Neuron 7	2.25801	1.9704	1.75731	1.56862	1.36928	1.16441	1.01604	1.03936	1.36734	2.08597	3.16268	4.40777	5.50614	6.12545	6.05559	5.30324	4.0857	2.73084	1.54396	0.709497	0.260475	0.108831	0.109216	0.127981	0.0942811	0.0171519	-0.0357234	0.0147967	0.21142	0.536523	0.922198	1.28483	1.56293	1.73857	1.83533	1.89875	1.97278	2.08386	2.23809	2.43023	2.65785	2.93073	3.26655	3.67251	4.12389	4.55749	4.89093	5.06084
	Neuron 8	9.29902	7.893	6.53355	5.26253	4.03463	2.76336	1.3946	-0.0385977	-1.41586	-2.58074	-3.40486	-3.8241	-3.83436	-3.4676	-2.77877	-1.85632	-0.838808	0.0947443	0.776511	1.12116	1.16842	1.06096	0.965803	0.987023	1.12111	1.27428	1.32151	1.16904	0.792664	0.246378	-1.16833	-1.61608	-1.85479	-1.83026	-1.60474	-1.35552	-1.30787	-1.6247	-2.31259	-3.20188	-4.01274	-4.46363	-4.36073	-3.63753	-2.35529	-0.68669	1.11315	2.75915
	Neuron 9	7.0302	7.09213	6.95662	6.73623	6.59052	6.66192	6.9872	7.43375	7.71353	7.49153	6.54345	4.87412	2.72562	0.475928	-1.50626	-2.97609	-3.86163	-4.25202	-4.34204	-4.34864	-4.42197	-4.5836	-4.72042	-4.6395	-4.16098	-3.211	-1.87684	-0.39849	0.907384	1.76675	2.05956	1.86631	1.4205	0.989741	0.752437	0.739429	0.865021	1.01245	1.10998	1.1533	1.17609	1.20494	1.23462	1.23367	1.16579	1.00807	0.759434	0.443108
	Neuron 10	0.724699	0.166284	-0.449818	-1.04281	-1.48399	-1.64101	-1.42336	-0.809097	0.1543	1.36617	2.68864	3.95268	4.96531	5.54108	5.56404	5.04957	4.15686	3.13011	2.20059	1.5125	1.11457	1.00739	1.19798	1.71476	2.57006	3.69828	4.92024	5.97454	6.61504	6.72562	6.38133	5.8118	5.2839	4.97327	4.89953	4.95184	4.96999	4.82056	4.43324	3.80449	2.9912	2.10054	1.26651	0.6135	0.226684	0.147162	0.383887	0.914848
	Neuron 11	2.50895	2.32158	2.14373	1.97227	1.82799	1.7087	1.56253	1.30312	0.853773	0.186833	-0.665041	-1.62315	-2.58507	-3.44337	-4.10155	-4.49061	-4.58282	-4.39454	-3.97557	-3.39146	-2.70811	-1.98243	-1.25712	-0.558591	0.0996734	0.706679	1.24258	1.67772	1.98743	2.17366	2.87112	2.99084	3.03794	3.05896	3.08367	3.11798	3.15041	3.16721	3.1662	3.1617	3.18041	3.25205	3.39586	3.60262	3.82027	3.96059	3.93713	3.71764
	Neuron 12	0.147581	0.20372	0.275181	0.486184	0.914145	1.53428	2.23067	2.8621	3.33144	3.61217	3.72657	3.70806	3.58272	3.37714	3.13244	2.90277	2.73459	2.64183	2.59673	2.54622	2.44731	2.3012	2.16527	2.13569	2.31124	2.75542	3.46924	4.3796	5.34735	6.19781	6.76877	6.95954	6.76188	6.26212	5.61525	4.99834	4.55449	4.34512	4.33262	4.40655	4.44271	4.36088	4.14761	3.83675	3.4718	3.08055	2.67319	2.2516
	Neuron 13	5.51734	5.92789	6.32073	6.55665	6.60456	6.53486	6.45248	6.42058	6.42412	6.38447	6.20118	5.79245	5.12305	4.22167	3.18797	2.18202	1.39079	0.976973	1.02649	1.51483	2.30904	3.21158	4.03253	4.65647	5.0688	5.33204	5.53732	5.76716	6.08404	6.53034	6.32055	7.19117	8.15409	9.05702	9.7218	10.0096	9.87659	9.3889	8.69187	7.95252	7.30795	6.84044	6.58064	6.52586	6.65973	6.9666	7.44108	8.09432
	Neuron 14	7.435	6.97525	6.57648	6.30887	6.19415	6.19128	6.20777	6.12994	5.86529	5.38866	4.77562	4.1973	3.86151	3.91813	4.37868	5.09892	5.83546	6.34429	6.47382	6.21703	5.7072	5.15766	4.76505	4.61795	4.65981	4.72849	4.64709	4.30985	3.71819	2.96385	2.18702	1.53655	1.1376	1.06086	1.2976	1.75943	2.31489	2.84671	3.29136	3.63368	3.8695	3.97816	3.93671	3.7642	3.55196	3.44309	3.56533	3.95871
	Neuron 15	5.10341	5.20404	5.40212	5.70191	6.00527	6.16864	6.08728	5.74544	5.20462	4.55514	3.87728	3.23336	2.67551	2.244	1.9512	1.767	1.6226	1.43416	1.13394	0.694396	0.137763	-0.469317	-1.03301	-1.45798	-1.67694	-1.67648	-1.5084	-1.2778	-1.10763	-1.09229	-1.26188	-1.5741	-1.93581	-2.23957	-2.39616	-2.35181	-2.09027	-1.62451	-0.982162	-0.189418	0.737314	1.78237	2.9065	4.02609	5.01899	5.76055	6.16696	6.21414
	Neuron 16	-3.18494	-3.70651	-4.22055	-4.60015	-4.76362	-4.69937	-4.46328	-4.15241	-3.86741	-3.67895	-3.61133	-3.64672	-3.74386	-3.85914	-3.95973	-4.02438	-4.03612	-3.97637	-3.82847	-3.58936	-3.27906	-2.93725	-2.60539	-2.30326	-2.01263	-1.67711	-1.21953	-0.572296	0.289399	1.32341	1.87182	2.78482	3.44503	3.73832	3.64272	3.24222	2.69662	2.17758	1.79975	1.57896	1.4355	1.23816	0.866303	0.260435	-0.559877	-1.51239	-2.48723	-3.38036
	Neuron 17	1.93078	2.60069	3.08224	3.35906	3.54461	3.79329	4.19399	4.70964	5.19608	5.48559	5.48293	5.21535	4.80909	4.41297	4.12188	3.94506	3.82724	3.69685	3.50774	3.25567	2.96912	2.68502	2.42362	2.17705	1.91824	1.62338	1.29078	0.944189	0.623676	0.375519	-0.592012	-0.59678	-0.413252	-0.0606821	0.416227	0.977818	1.61485	2.34447	3.17572	4.06912	4.92093	5.58634	5.93221	5.89249	5.49607	4.84962	4.08478	3.30324
	Neuron 18	2.16847	1.77691	1.45168	1.23167	1.12777	1.13079	1.22159	1.38119	1.5974	1.86134	2.15346	2.42994	2.62458	2.67084	2.53288	2.22755	1.82507	1.42613	1.12283	0.959191	0.912012	0.905598	0.853786	0.703781	0.455929	0.152355	-0.151668	-0.413026	-0.610395	-0.73897	-0.799975	-0.795648	-0.7337	-0.6353	-0.535811	-0.473341	-0.471902	-0.532142	-0.636696	-0.764985	-0.904977	-1.05307	-1.20329	-1.33459	-1.40581	-1.36352	-1.16233	-0.790161
	Neuron 19	-1.27955	-1.10222	-0.718966	-0.200376	0.357254	0.702496	1.09557	1.32919	1.36997	1.19643	0.81296	0.265619	-0.360923	-0.969967	-1.48443	-1.85861	-2.06418	-2.06965	-1.96821	-1.51719	-0.863821	-0.117286	0.575302	0.866498	1.12622	1.16449	1.05422	0.875637	0.675203	0.456846	0.207551	-0.0674861	-0.331835	-0.537533	-0.657515	-0.700623	-0.698557	-0.681979	-0.670284	-0.680735	-0.739408	-0.873644	-1.08634	-1.33472	-1.53735	-1.61121	-1.51706	-1.28559
	Neuron 20	0.395117	0.485197	0.762955	1.19775	1.76725	2.42767	3.09794	3.67828	4.09036	4.30642	4.34621	4.25055	4.05897	3.80932	3.5528	3.36274	3.32127	3.48734	3.86486	4.39102	4.95265	5.42444	5.71321	5.79155	5.70872	5.5739	5.51505	5.62629	5.9245	6.33604	6.72123	6.92529	6.83329	6.40934	5.70999	4.86991	4.06446	3.46024	3.16978	3.22359	3.56474	4.06487	4.55868	4.89015	4.95612	4.72844	4.24427	3.57343
	Neuron 21	0.285507	1.33404	2.32531	2.99569	3.20251	2.95895	2.41656	1.80134	1.32703	1.12198	1.20291	1.50778	1.96995	2.5936	3.48669	4.82475	6.75141	9.25997	12.1239	14.9294	17.207	18.594	18.9353	18.2774	16.7835	14.6458	12.0537	9.21509	6.38157	3.827	1.77295	0.298734	-0.706135	-1.50786	-2.41538	-3.63498	-5.16066	-6.75612	-8.03895	-8.6263	-8.27453	-6.95717	-4.86235	-2.32414	0.280932	2.63632	4.5513	5.96523
	Neuron 22	0.414757	0.288245	0.0702778	-0.249631	-0.651043	-1.08444	-1.48155	-1.76741	-1.86924	-1.72496	-1.29931	-0.60875	0.257408	1.14027	1.85036	2.23073	2.21357	1.84033	1.23633	0.556767	-0.0661418	-0.551876	-0.870752	-1.02386	-1.02071	-0.869116	-0.582161	-0.194889	0.226042	0.593099	0.827178	0.888	0.786357	0.572455	0.310749	0.0570107	-0.153406	-0.306728	-0.405929	-0.462566	-0.486418	-0.476574	-0.420497	-0.304205	-0.127019	0.0924311	0.326573	0.55787
	Neuron 23	-2.34078	-2.02771	-1.58292	-1.05752	-0.529038	-0.105026	0.100706	0.0143996	-0.356438	-0.917133	-1.52308	-2.03941	-2.39027	-2.57546	-2.65321	-2.70366	-2.79089	-2.93499	-3.10034	-3.20487	-3.15228	-2.87898	-2.39339	-1.78274	-1.17977	-0.708061	-0.438186	-0.374634	-0.469432	-0.644834	-0.633756	-0.614297	-0.486082	-0.222203	0.178391	0.686733	1.24471	1.77328	2.18755	2.41309	2.39612	2.10587	1.53546	0.709124	-0.305247	-1.3898	-2.389	-3.14327
	Neuron 24	6.04561	5.95948	5.56916	4.93608	4.17559	3.40271	2.7022	2.1323	1.7382	1.54791	1.54961	1.67718	1.8278	1.90902	1.88767	1.81049	1.78316	1.91709	2.27147	2.82245	3.47719	4.12183	4.67062	5.0876	5.37788	5.56654	5.6823	5.7474	5.76673	5.71576	5.54024	5.1821	4.6284	3.9543	3.32227	2.92333	2.88696	3.21136	3.75432	4.28869	4.59278	4.53369	4.10881	3.43217	2.67804	2.01376	1.55317	1.34154
	Neuron 25	5.20112	6.24621	7.49819	9.02763	10.7999	12.6064	14.0832	14.8373	14.6182	13.4275	11.5059	9.22175	6.9451	4.97945	3.55492	2.83411	2.88301	3.60815	4.71136	5.72205	6.126	5.54489	3.87955	1.34308	-1.62837	-4.53355	-6.9536	-8.6338	-9.49027	-9.56687	-8.9795	-7.87794	-6.4358	-4.85618	-3.36613	-2.18083	-1.44493	-1.18286	-1.29065	-1.57642	-1.82681	-1.86661	-1.59381	-0.993022	-0.135847	0.834447	1.7449	2.4596
	Neuron 26	0.384136	0.347196	0.436834	0.670349	1.00048	1.32203	1.50769	1.46034	1.15738	0.662943	0.100877	-0.396678	-0.738228	-0.897035	-0.903028	-0.810579	-0.659755	-0.450433	-0.14246	0.317291	0.954072	1.73233	2.5509	3.27407	3.78748	4.0508	4.11627	4.09861	4.11082	4.20279	3.93481	4.01403	3.97081	3.76712	3.43126	3.03476	2.64937	2.31478	2.03487	1.79701	1.59379	1.42893	1.30437	1.20209	1.07881	0.882545	0.583737	0.202435
	Neuron 27	1.07606	1.27927	1.48408	1.63479	1.68419	1.60495	1.40289	1.1229	0.837664	0.618871	0.503448	0.47455	0.470582	0.418913	0.275162	0.0457301	-0.217228	-0.44203	-0.567997	-0.564914	-0.435101	-0.201206	0.1112	0.484877	0.907304	1.35295	1.76492	2.05535	2.13377	1.95121	1.5323	0.973435	0.40741	-0.0444435	-0.308404	-0.370763	-0.268768	-0.0691937	0.156174	0.350653	0.48338	0.549987	0.566775	0.562178	0.566145	0.597622	0.655196	0.719504
	Neuron 28	6.24764	6.62684	6.67731	6.28448	5.43779	4.25437	2.94673	1.74829	0.833506	0.271167	0.0302206	0.0264737	0.174636	0.410787	0.677489	0.896907	0.967885	0.799846	0.35926	-0.311377	-1.1199	-1.97464	-2.81838	-3.62459	-4.36925	-5.00917	-5.48654	-5.75479	-5.80442	-5.66993	-5.37306	-5.00172	-4.58443	-4.13618	-3.65644	-3.13199	-2.53685	-1.83999	-1.02983	-0.145859	0.708199	1.38911	1.76965	1.79511	1.51155	1.05624	0.619066	0.389087
	Neuron 29	-3.78481	-4.02241	-4.15633	-4.12427	-3.89388	-3.4715	-2.902	-2.2563	-1.60808	-1.00968	-0.479937	-0.00863598	0.425876	0.833019	1.18708	1.41545	1.41117	1.07524	0.373521	-0.623283	-1.74445	-2.7708	-3.50716	-3.84001	-3.75746	-3.3326	-2.68789	-1.96011	-1.27594	-0.737496	-0.707446	-0.610827	-0.701157	-0.897622	-1.09625	-1.2092	-1.19602	-1.06882	-0.873286	-0.665516	-0.502284	-0.443033	-0.546828	-0.853248	-1.35638	-1.99416	-2.66702	-3.27706
	Neuron 30	1.48992	1.95484	2.0009	1.60121	0.863277	-0.023607	-0.868823	-1.54315	-1.99762	-2.2418	-2.30401	-2.19831	-1.91534	-1.43976	-0.782727	-0.00688225	0.77728	1.44812	1.92294	2.18877	2.29379	2.30897	2.29019	2.26386	2.23409	2.19447	2.13387	2.03982	1.90555	1.73895	1.26623	1.12743	1.06003	1.10298	1.27472	1.5549	1.87395	2.12331	2.19031	2.0045	1.57182	0.977873	0.359134	-0.142578	-0.422386	-0.438846	-0.221872	0.136719
	Neuron 31	0.281248	-0.16769	-0.554588	-0.895876	-1.20847	-1.4898	-1.71503	-1.84821	-1.86023	-1.74647	-1.53629	-1.28625	-1.05787	-0.893801	-0.809802	-0.806602	-0.885828	-1.05036	-1.28618	-1.54368	-1.73908	-1.77854	-1.58735	-1.1251	-0.384774	0.609639	1.79457	3.0527	4.21325	5.0822	4.65351	4.55168	3.98948	3.09846	2.06026	1.05618	0.224434	-0.366584	-0.72347	-0.907939	-0.997717	-1.04862	-1.08228	-1.10597	-1.14259	-1.23747	-1.429	-1.70539
	Neuron 32	-3.86507	-4.1197	-4.42845	-4.765	-5.09332	-5.37361	-5.57254	-5.67263	-5.67698	-5.60871	-5.50492	-5.40483	-5.33401	-5.29111	-5.24614	-5.15506	-4.98556	-4.73997	-4.46111	-4.21518	-4.05983	-4.0152	-4.05548	-4.12707	-4.18299	-4.21177	-4.24095	-4.31194	-4.44306	-4.60612	-4.73203	-4.74011	-4.5722	-4.21439	-3.70087	-3.10365	-2.51439	-2.02318	-1.69995	-1.58376	-1.68133	-1.9712	-2.40871	-2.93219	-3.47385	-3.97487	-4.39694	-4.72123
	Neuron 33	3.34992	3.22718	3.09892	2.93993	2.72014	2.42433	2.0662	1.68463	1.32245	1.0015	0.711711	0.42099	0.0975146	-0.271468	-0.673623	-1.07637	-1.43552	-1.70353	-1.8384	-1.81446	-1.6341	-1.33584	-0.99204	-0.691533	-0.509784	-0.480377	-0.585699	-0.774343	-0.993889	-1.21686	-1.4446	-1.69106	-1.96098	-2.23754	-2.48683	-2.67637	-2.79663	-2.87085	-2.94482	-3.061	-3.23296	-3.43538	-3.61292	-3.69963	-3.63823	-3.39537	-2.97403	-2.42197
	Neuron 34	3.39092	2.95524	2.63237	2.40736	2.27455	2.22026	2.20833	2.17975	2.0679	1.82177	1.42536	0.903963	0.315568	-0.267453	-0.778693	-1.17407	-1.44085	-1.59726	-1.68176	-1.73493	-1.78221	-1.82673	-1.85667	-1.86138	-1.84507	-1.82831	-1.83709	-1.88766	-1.97781	-2.08942	-2.19916	-2.28919	-2.35219	-2.38969	-2.40686	-2.40703	-2.38769	-2.33831	-2.24106	-2.07628	-1.83388	-1.5277	-1.20417	-0.935491	-0.794657	-0.823122	-1.00997	-1.2959
	Neuron 35	2.07171	1.78053	1.61372	1.53331	1.47686	1.40889	1.35318	1.38168	1.56237	1.89857	2.30231	2.62401	2.72259	2.53289	2.09074	1.50463	0.895746	0.344028	-0.130146	-0.544014	-0.91181	-1.21725	-1.41757	-1.47149	-1.36639	-1.12592	-0.79875	-0.442447	-0.112302	0.146934	0.31207	0.39261	0.431521	0.489492	0.619661	0.847519	1.16518	1.53735	1.91081	2.22377	2.41791	2.4565	2.34448	2.13929	1.93995	1.85083	1.93175	2.15954
	Neuron 36	-3.37685	-4.94405	-6.35527	-7.42667	-8.12512	-8.53515	-8.7861	-8.9781	-9.13808	-9.22088	-9.15078	-8.88	-8.43085	-7.89572	-7.39294	-7.00397	-6.72872	-6.48486	-6.15111	-5.63016	-4.89545	-3.9965	-3.02463	-2.06881	-1.19507	-0.458914	0.0716459	0.314285	0.204576	-0.256886	-0.90937	-1.28572	-1.64	-1.90907	-2.09703	-2.26575	-2.50316	-2.88347	-3.42956	-4.08771	-4.72941	-5.19011	-5.33376	-5.10909	-4.56281	-3.8031	-2.93936	-2.03577
	Neuron 37	-2.786	-2.84803	-2.81204	-2.71621	-2.59427	-2.45511	-2.27437	-2.01127	-1.64605	-1.21287	-0.800115	-0.511443	-0.410754	-0.488236	-0.669171	-0.856089	-0.974026	-0.993448	-0.927238	-0.81567	-0.713654	-0.68265	-0.780263	-1.04276	-1.46637	-2.0001	-2.55825	-3.04725	-3.39226	-3.55138	-3.57923	-3.38984	-3.08308	-2.71621	-2.35436	-2.05599	-1.85773	-1.7661	-1.75987	-1.80029	-1.84151	-1.83604	-1.73812	-1.5131	-1.15634	-0.711486	-0.269502	0.0601183
	Neuron 38	1.04042	0.704741	0.591574	0.636066	0.73039	0.788599	0.783887	0.738479	0.681887	0.61457	0.505538	0.32308	0.0721444	-0.190803	-0.37594	-0.398834	-0.216755	0.154917	0.649944	1.17399	1.63049	1.94076	2.0566	1.96795	1.70542	1.33282	0.925929	0.544075	0.210905	-0.0828255	-0.356968	-0.617479	-0.847462	-1.01822	-1.10943	-1.12184	-1.0727	-0.978225	-0.838135	-0.637144	-0.365376	-0.0433912	0.269201	0.491871	0.558058	0.444109	0.175409	-0.189235
	Neuron 39	3.57698	3.61068	3.93271	4.36289	4.6581	4.61993	4.17773	3.41054	2.50656	1.6878	1.13544	0.941006	1.09207	1.49017	1.99177	2.45672	2.78447	2.92427	2.8624	2.6059	2.18018	1.6387	1.06599	0.558808	0.192049	-0.00743476	-0.0589864	0.00217902	0.16459	0.462545	0.961578	1.70862	2.67193	3.70963	4.59651	5.10659	5.11163	4.64001	3.86223	3.01406	2.30332	1.84763	1.66184	1.6827	1.80553	1.91594	1.91398	1.73509
	Neuron 40	0.18087	-0.124465	-0.445979	-0.749235	-1.02006	-1.26192	-1.48242	-1.67938	-1.83515	-1.92084	-1.90562	-1.76563	-1.48919	-1.0772	-0.53908	0.112069	0.858145	1.66464	2.4661	3.16438	3.65092	3.84656	3.73705	3.38516	2.91564	2.48221	2.2273	2.24162	2.53306	3.01964	3.24244	3.69701	3.99092	4.08839	3.99769	3.74496	3.35849	2.86998	2.32124	1.76183	1.23524	0.76403	0.345539	-0.0392229	-0.409818	-0.772567	-1.11478	-1.40881
	Neuron 41	-0.37827	-0.119076	0.296941	0.837476	1.44709	2.05271	2.57511	2.94127	3.09689	3.02195	2.7465	2.35454	1.96512	1.69552	1.62693	1.79044	2.17299	2.72813	3.38007	4.02582	4.54778	4.8403	4.83899	4.53688	3.98085	3.25309	2.44816	1.65353	0.937117	0.341682	0.52874	0.689368	1.05703	1.52642	1.96169	2.24672	2.33753	2.28599	2.21783	2.27666	2.56477	3.10824	3.85408	4.69175	5.4884	6.12894	6.54806	6.73749
	Neuron 42	-1.45951	-1.32957	-1.20044	-1.10388	-1.06795	-1.10388	-1.20044	-1.32957	-1.45949	-1.56701	-1.64265	-1.68835	-1.71129	-1.71808	-1.71129	-1.68835	-1.64265	-1.56701	-1.45949	-1.32957	-1.20044	-1.10388	-1.06795	-1.10388	-1.20044	-1.32956	-1.45946	-1.56684	-1.64198	-1.68595	-1.70358	-1.69592	-1.65431	-1.55724	-1.37269	-1.06962	-0.639443	-0.119715	0.396798	0.783033	0.926762	0.783046	0.396861	-0.119452	-0.638461	-1.06631	-1.36263	-1.52951
	Neuron 43	-0.0327841	0.138289	0.0738016	-0.247404	-0.774424	-1.405	-2.02341	-2.53629	-2.89181	-3.07967	-3.11972	-3.04893	-2.91092	-2.74708	-2.58775	-2.44484	-2.30958	-2.15746	-1.9598	-1.69894	-1.3818	-1.04374	-0.736498	-0.503886	-0.360996	-0.29342	-0.277615	-0.304683	-0.386052	-0.535919	-0.747235	-0.985044	-1.20609	-1.38956	-1.55242	-1.73456	-1.96417	-2.22913	-2.47408	-2.62248	-2.60779	-2.3978	-2.00501	-1.4836	-0.915466	-0.388211	0.0298061	0.308712
	Neuron 44	2.47459	2.13404	1.58828	0.93074	0.27204	-0.287996	-0.685752	-0.90716	-0.983023	-0.96859	-0.917636	-0.863883	-0.817607	-0.775545	-0.734456	-0.698905	-0.680801	-0.694495	-0.751627	-0.856712	-1.0034	-1.17315	-1.33854	-1.47069	-1.54713	-1.55665	-1.50073	-1.39235	-1.25205	-1.1004	-0.957922	-0.812252	-0.657417	-0.48659	-0.307712	-0.143619	-0.0206699	0.0451116	0.0550376	0.0264288	-0.0124688	-0.0289704	0.00336234	0.0889407	0.197964	0.2721	0.253051	0.119755
	Neuron 45	0.253396	0.31963	0.45748	0.659342	0.903877	1.11581	1.35305	1.55669	1.71899	1.8455	1.94749	2.02851	2.07482	2.05783	1.94844	1.73364	1.425	1.05453	0.591361	0.222818	-0.105387	-0.374414	-0.569023	-0.708606	-0.709891	-0.605428	-0.401005	-0.117232	0.210566	0.537178	0.817364	1.01864	1.13149	1.17073	1.16643	1.14999	1.14407	1.15996	1.19841	1.24938	1.29238	1.30283	1.2646	1.17963	1.06502	0.938389	0.803368	0.647472
	Neuron 46	1.34409	1.54433	1.6138	1.5336	1.29784	0.922656	0.445685	-0.0833904	-0.614579	-1.10539	-1.52355	-1.84672	-2.0612	-2.15988	-2.14064	-2.00749	-1.77584	-1.47897	-1.16866	-0.904347	-0.732722	-0.668012	-0.685198	-0.731546	-0.750652	-0.706015	-0.59288	-0.43538	-0.273924	-0.149983	-0.135558	-0.169881	-0.257967	-0.354597	-0.408799	-0.387012	-0.290387	-0.15547	-0.0377259	0.0115101	-0.0382099	-0.190848	-0.425564	-0.700968	-0.962234	-1.15306	-1.22999	-1.17274
	Neuron 47	4.56461	5.61719	6.7948	7.84816	8.52726	8.68561	8.32826	7.57927	6.60516	5.55571	4.55294	3.70756	3.11949	2.84488	2.85575	3.03535	3.22655	3.30754	3.24632	3.10142	2.97505	2.95466	3.07838	3.33387	3.67486	4.0357	4.33931	4.507	4.47631	4.22042	3.75713	3.14375	2.46499	1.82091	1.31277	1.02102	0.978794	1.15554	1.46492	1.79843	2.07159	2.26214	2.42	2.64027	3.01134	3.56844	4.28191	5.08463
	Neuron 48	1.24071	1.32006	1.40041	1.49945	1.60783	1.69738	1.7362	1.70076	1.57916	1.36826	1.07386	0.718266	0.348653	0.033188	-0.160504	-0.195818	-0.0891161	0.0916345	0.255027	0.330181	0.303924	0.228228	0.190364	0.261922	0.457279	0.725529	0.977561	1.12926	1.13651	1.00763	0.619233	0.399931	0.233842	0.15429	0.153531	0.185725	0.188057	0.114069	-0.0367478	-0.211738	-0.32837	-0.316974	-0.157565	0.11225	0.423177	0.717562	0.983456	1.25901
	Neuron 49	0.758136	1.50186	1.99596	2.24706	2.31983	2.29405	2.22225	2.10816	1.91406	1.59059	1.11461	0.520739	-0.0870788	-0.555588	-0.737028	-0.561321	-0.0882326	0.497256	0.954131	1.08749	0.831665	0.274533	-0.384147	-0.917024	-1.15754	-1.05613	-0.684699	-0.194384	0.247711	0.513299	0.541766	0.341617	-0.0283654	-0.48894	-0.96953	-1.42292	-1.8177	-2.11663	-2.26302	-2.19424	-1.87872	-1.34919	-0.701532	-0.0518504	0.522265	1.01383	1.46545	1.90851
	Neuron 50	-1.47388	-1.48621	-1.07874	-0.19346	1.07485	2.49851	3.78026	4.64099	4.90427	4.54708	3.69729	2.58122	1.44762	0.500897	-0.135768	-0.426351	-0.408365	-0.170131	0.177317	0.531441	0.824082	1.0289	1.14481	1.16764	1.07422	0.835523	0.450429	-0.0280555	-0.499095	-0.852605	-0.360041	-0.0317426	0.413648	0.898067	1.35602	1.7341	1.98449	2.07733	2.03364	1.94989	1.98118	2.27916	2.91659	3.84085	4.88148	5.80907	6.42152	6.62007
	Neuron 51	1.88775	1.82739	1.57237	1.20281	0.805874	0.44312	0.137036	-0.121791	-0.356351	-0.58648	-0.821002	-1.05751	-1.28416	-1.48015	-1.61693	-1.66377	-1.59793	-1.41502	-1.13296	-0.787404	-0.421559	-0.0774815	0.206184	0.391633	0.442246	0.332852	0.0679615	-0.303966	-0.693261	-0.991601	-1.10409	-0.975406	-0.600391	-0.0195209	0.693221	1.44305	2.12572	2.64057	2.90772	2.88747	2.59462	2.10151	1.52649	1.0091	0.675824	0.604958	0.802308	1.19829
	Neuron 52	0.404702	0.668976	0.94773	1.15902	1.23717	1.156	0.937789	0.641392	0.335883	0.0748701	-0.116224	-0.237596	-0.303476	-0.329719	-0.325499	-0.290146	-0.214624	-0.0874549	0.095633	0.321819	0.557623	0.757156	0.880357	0.910581	0.859403	0.755809	0.62939	0.500666	0.382941	0.288514	0.229353	0.210008	0.21996	0.2343	0.224713	0.173899	0.0836888	-0.0279483	-0.137705	-0.227816	-0.291131	-0.329733	-0.350325	-0.359963	-0.363837	-0.364831	-0.363837	-0.359963
	Neuron 53	0.370637	0.14987	0.432836	1.13814	2.09209	3.12915	4.19424	5.36135	6.73687	8.31098	9.87568	11.0902	11.6655	11.5438	10.9465	10.2551	9.80744	9.74145	9.96966	10.2683	10.4013	10.2095	9.64144	8.74089	7.60768	6.35014	5.05019	3.75683	2.50092	1.30733	0.192165	-0.839426	-1.77106	-2.53	-2.9542	-2.81361	-1.89903	-0.148277	2.25337	4.86517	7.10851	8.4786	8.75185	8.07163	6.85399	5.56476	4.50296	3.71497
	Neuron 54	-2.79181	-2.7623	-2.70231	-2.65265	-2.6166	-2.56607	-2.45678	-2.24425	-1.8947	-1.39045	-0.733478	0.0484276	0.892331	1.69523	2.32513	2.65261	2.59234	2.13431	1.34966	0.369509	-0.653464	-1.58666	-2.34724	-2.90884	-3.28513	-3.50337	-3.5861	-3.54913	-3.41077	-3.20049	-3.19736	-2.9991	-2.86084	-2.8162	-2.88167	-3.05489	-3.31793	-3.64245	-3.99265	-4.32532	-4.59015	-4.73379	-4.70803	-4.47907	-4.03385	-3.38085	-2.54595	-1.56743
	Neuron 55	0.0208429	0.219653	0.446551	0.66124	0.814607	0.866633	0.803363	0.643518	0.43125	0.219893	0.0562307	-0.0275922	-0.0141144	0.102464	0.317246	0.612599	0.956229	1.30288	1.60043	1.7987	1.85929	1.76527	1.52859	1.19036	0.810844	0.451314	0.156146	-0.056	-0.189122	-0.258921	-0.285626	-0.268105	-0.209716	-0.100898	0.0651113	0.280817	0.516281	0.72144	0.841885	0.841888	0.721462	0.516379	0.281211	0.0665137	-0.0964388	-0.197066	-0.236122	-0.213659
	Neuron 56	0.256478	0.43407	0.586428	0.689744	0.742722	0.776778	0.848495	1.01127	1.27941	1.60744	1.90011	2.04964	1.98039	1.6795	1.2023	0.652847	0.148025	-0.221951	-0.421759	-0.476782	-0.454663	-0.431516	-0.458475	-0.544214	-0.661431	-0.772187	-0.855139	-0.916131	-0.975349	-1.04116	-1.15117	-1.11773	-0.945637	-0.590409	-0.0478698	0.639683	1.39017	2.09629	2.64633	2.95187	2.97727	2.75504	2.37186	1.9277	1.49186	1.08384	0.68705	0.279725
	Neuron 57	-2.01569	-1.97838	-1.9224	-1.83721	-1.73707	-1.65723	-1.63389	-1.68028	-1.77284	-1.85567	-1.86105	-1.73726	-1.47224	-1.10365	-0.709145	-0.37735	-0.169405	-0.0898523	-0.0848673	-0.0721728	0.0126407	0.179498	0.376939	0.517368	0.520387	0.35273	0.045818	-0.317605	-0.640577	-0.851498	-1.01456	-0.96373	-0.792445	-0.490101	-0.0304242	0.602039	1.38031	2.21837	2.97945	3.50807	3.67695	3.43395	2.8287	2.00102	1.13064	0.37037	-0.202794	-0.595832
	Neuron 58	-0.233317	-0.233317	-0.233317	-0.233317	-0.233317	-0.233317	-0.233317	-0.233317	-0.233317	-0.233317	-0.233317	-0.233317	-0.233317	-0.233317	-0.233317	-0.233317	-0.233317	-0.233317	-0.233317	-0.233317	-0.233317	-0.233317	-0.233317	-0.233317	-0.233317	-0.233317	-0.233317	-0.233317	-0.233317	-0.233317	-0.233317	-0.233317	-0.233317	-0.233317	-0.233317	-0.233317	-0.233317	-0.233317	-0.233317	-0.233317	-0.233317	-0.233317	-0.233317	-0.233317	-0.233317	-0.233317	-0.233317	-0.233317
	Neuron 59	-1.01025	-1.3691	-1.3346	-0.924677	-0.183295	0.834162	2.06654	3.44245	4.87222	6.24387	7.42606	8.27978	8.68277	8.56682	7.95307	6.9607	5.77603	4.59738	3.58707	2.85057	2.4365	2.33882	2.49367	2.78228	3.05766	3.19827	3.16802	3.04751	3.0103	3.24804	3.88003	4.89301	6.13913	7.38959	8.4165	9.06645	9.29358	9.13689	8.65715	7.87874	6.78472	5.37389	3.73402	2.06526	0.625503	-0.367396	-0.810249	-0.726596
	Neuron 60	0.629543	0.747491	0.878419	1.0073	1.09529	1.09701	0.985439	0.769873	0.49645	0.230844	0.0325281	-0.0666673	-0.0703906	-0.0103181	0.0704203	0.133117	0.151731	0.1136	0.0176164	-0.1265	-0.299047	-0.474493	-0.629104	-0.748101	-0.82815	-0.874432	-0.894903	-0.895071	-0.87522	-0.830718	-0.755487	-0.6481	-0.518209	-0.38909	-0.292531	-0.256588	-0.292469	-0.388831	-0.51727	-0.645052	-0.746612	-0.807549	-0.820981	-0.781202	-0.680537	-0.512626	-0.280855	-0.00636528
	Neuron 61	0.0809039	0.281487	0.494944	0.655049	0.69743	0.590861	0.360013	0.0887469	-0.0982538	-0.0694881	0.273814	0.963472	1.94583	3.08701	4.20335	5.10813	5.6574	5.77926	5.48132	4.84196	3.99372	3.10092	2.32854	1.80327	1.57772	1.61534	1.80789	2.02114	2.14906	2.15153	1.75508	1.66734	1.62545	1.65897	1.7513	1.85478	1.92071	1.92418	1.86754	1.76306	1.61215	1.40087	1.11553	0.763874	0.382969	0.0288661	-0.241677	-0.38466
	Neuron 62	-2.12406	-1.75606	-1.26615	-0.669381	0.0062736	0.706565	1.34735	1.83142	2.08065	2.06533	1.81328	1.39465	0.893613	0.383347	-0.0854892	-0.48267	-0.790639	-1.00003	-1.11252	-1.14747	-1.14435	-1.15481	-1.22475	-1.37432	-1.58581	-1.80674	-1.96776	-2.00668	-1.88607	-1.59725	-1.31946	-0.806235	-0.217	0.385375	0.914008	1.27427	1.39508	1.25915	0.913586	0.453576	-0.010554	-0.3843	-0.60523	-0.645144	-0.506185	-0.216168	0.177871	0.620284
	Neuron 63	-0.0980848	0.0728688	0.288564	0.523204	0.745599	0.924667	1.03397	1.05488	0.980063	0.817392	0.591527	0.339342	0.0994652	-0.0991823	-0.24385	-0.337001	-0.390203	-0.417203	-0.429368	-0.434129	-0.435367	-0.434322	-0.430106	-0.419595	-0.397141	-0.355068	-0.28615	-0.188373	-0.070251	0.0471389	0.13492	0.167587	0.134931	0.0471894	-0.0700482	-0.187646	-0.283814	-0.348354	-0.379877	-0.379877	-0.348354	-0.283814	-0.187646	-0.0700482	0.0471894	0.134931	0.167587	0.13492
	Neuron 64	0.181721	0.188066	0.210847	0.21454	0.180583	0.115221	0.0442256	-0.00149856	-0.00167409	0.0433851	0.112414	0.172286	0.192557	0.1586	0.0766596	-0.0314289	-0.139847	-0.229512	-0.292696	-0.331266	-0.351857	-0.36153	-0.365543	-0.367018	-0.367499	-0.367639	-0.367675	-0.367683	-0.367685	-0.367685	-0.367685	-0.367683	-0.367675	-0.367639	-0.367499	-0.367016	-0.365533	-0.361484	-0.351672	-0.330599	-0.290556	-0.223367	-0.124066	0.0048045	0.15098	0.294621	0.414193	0.492529
	Neuron 65	-0.14091	-0.14091	-0.14091	-0.14091	-0.14091	-0.14091	-0.14091	-0.14091	-0.14091	-0.14091	-0.14091	-0.14091	-0.14091	-0.14091	-0.14091	-0.14091	-0.14091	-0.14091	-0.14091	-0.14091	-0.14091	-0.14091	-0.14091	-0.14091	-0.14091	-0.14091	-0.140906	-0.140886	-0.140797	-0.140446	-0.139205	-0.135292	-0.124316	-0.0969442	-0.0364163	0.0819031	0.28539	0.590998	0.986814	1.41859	1.79473	2.01555	2.01555	1.79473	1.41859	0.986814	0.590998	0.28539
	Neuron 66	-0.152792	-0.153734	-0.151701	-0.144539	-0.12628	-0.0857226	-0.0060816	0.131987	0.342509	0.623344	0.948798	1.2733	1.54775	1.73953	1.84176	1.8645	1.81669	1.69603	1.49628	1.22415	0.908901	0.595305	0.325709	0.124845	-0.0034626	-0.0688173	-0.0834038	-0.0548931	0.0137849	0.118803	0.247974	0.377053	0.474184	0.512084	0.481713	0.399119	0.301334	0.23429	0.239504	0.344207	0.555302	0.855983	1.20588	1.5475	1.81976	1.97478	1.99044	1.87322
	Neuron 67	-0.441712	-0.441712	-0.441712	-0.441712	-0.441712	-0.441712	-0.441712	-0.441712	-0.441712	-0.441712	-0.441712	-0.441712	-0.441712	-0.441712	-0.441712	-0.441712	-0.441712	-0.441712	-0.441712	-0.441712	-0.441712	-0.441712	-0.441712	-0.441712	-0.441712	-0.441712	-0.441712	-0.441712	-0.441712	-0.441712	-0.441712	-0.441712	-0.441712	-0.441712	-0.441712	-0.441712	-0.441712	-0.441712	-0.441712	-0.441712	-0.441712	-0.441712	-0.441712	-0.441712	-0.441712	-0.441712	-0.441712	-0.441712
	Neuron 68	-0.351444	-0.353578	-0.354255	-0.354447	-0.354495	-0.354506	-0.354508	-0.354508	-0.354508	-0.354508	-0.354508	-0.354508	-0.354508	-0.354508	-0.354508	-0.354508	-0.354508	-0.354508	-0.354508	-0.354508	-0.354508	-0.354508	-0.354508	-0.354508	-0.354508	-0.354508	-0.354508	-0.354508	-0.354508	-0.354508	-0.354508	-0.354508	-0.354508	-0.354508	-0.354508	-0.354508	-0.354508	-0.354508	-0.354508	-0.354508	-0.354508	-0.354508	-0.354508	-0.354508	-0.354508	-0.354508	-0.354508	-0.354508
	Neuron 69	-0.307682	-0.307682	-0.307682	-0.307682	-0.307682	-0.307682	-0.307682	-0.307682	-0.307682	-0.307682	-0.307682	-0.307682	-0.307682	-0.307682	-0.307682	-0.307682	-0.307682	-0.307682	-0.307682	-0.307682	-0.307682	-0.307682	-0.307682	-0.307682	-0.307682	-0.307682	-0.307682	-0.307682	-0.307682	-0.307682	-0.307682	-0.307682	-0.307682	-0.307682	-0.307682	-0.307682	-0.307682	-0.307682	-0.307682	-0.307682	-0.307682	-0.307682	-0.307682	-0.307682	-0.307682	-0.307682	-0.307682	-0.307682
	Neuron 70	-0.493147	-0.470648	-0.428434	-0.359034	-0.259782	-0.137647	-0.0105845	0.0977877	0.169021	0.199531	0.20138	0.192268	0.181754	0.164442	0.125467	0.0534492	-0.0494799	-0.167639	-0.280296	-0.371534	-0.435234	-0.473954	-0.494585	-0.504267	-0.508282	-0.509757	-0.510238	-0.510378	-0.510414	-0.510422	-0.510424	-0.510424	-0.510424	-0.510424	-0.510424	-0.510424	-0.510424	-0.510424	-0.510424	-0.510424	-0.510424	-0.510424	-0.510424	-0.510424	-0.510424	-0.510424	-0.510424	-0.510424
	Neuron 71	0.195842	0.133284	0.194404	0.449912	0.89263	1.42604	1.89887	2.16656	2.14587	1.83772	1.31511	0.689936	0.0767259	-0.4336	-0.784564	-0.951243	-0.930734	-0.734936	-0.391274	0.0509817	0.519019	0.930414	1.22326	1.3868	1.46939	1.55318	1.7106	1.97298	2.33025	2.75186	3.18216	3.70208	4.16194	4.46079	4.50058	4.23851	3.72282	3.08495	2.48856	2.06288	1.85443	1.81913	1.85421	1.85086	1.7416	1.5228	1.24761	0.998433
	Neuron 72	-0.04475	-0.04475	-0.04475	-0.04475	-0.04475	-0.04475	-0.04475	-0.04475	-0.04475	-0.04475	-0.04475	-0.04475	-0.04475	-0.04475	-0.04475	-0.04475	-0.04475	-0.04475	-0.04475	-0.04475	-0.04475	-0.04475	-0.04475	-0.04475	-0.04475	-0.04475	-0.04475	-0.04475	-0.04475	-0.04475	-0.04475	-0.04475	-0.04475	-0.04475	-0.04475	-0.04475	-0.04475	-0.04475	-0.04475	-0.04475	-0.04475	-0.04475	-0.04475	-0.04475	-0.04475	-0.04475	-0.04475	-0.04475
	Neuron 73	4.32126	4.07555	3.79746	3.47377	3.06985	2.55304	1.93242	1.28703	0.761756	0.526383	0.70979	1.33273	2.27033	3.27296	4.05249	4.40333	4.29585	3.88529	3.4262	3.14231	3.12685	3.32224	3.57376	3.71335	3.6275	3.28631	2.73594	2.07032	1.39947	0.825003	0.424557	0.241495	0.277525	0.491182	0.808637	1.14939	1.45798	1.72258	1.96509	2.20755	2.44199	2.63149	2.7449	2.79698	2.85946	3.03223	3.39399	3.96151
	Neuron 74	-0.212627	-0.212627	-0.212627	-0.212627	-0.212627	-0.212627	-0.212627	-0.212627	-0.212627	-0.212627	-0.212627	-0.212627	-0.212627	-0.212627	-0.212627	-0.212627	-0.212627	-0.212627	-0.212627	-0.212627	-0.212627	-0.212627	-0.212627	-0.212627	-0.212627	-0.212627	-0.212627	-0.212627	-0.212627	-0.212627	-0.212627	-0.212627	-0.212627	-0.212627	-0.212627	-0.212627	-0.212627	-0.212627	-0.212627	-0.212627	-0.212627	-0.212627	-0.212627	-0.212627	-0.212627	-0.212627	-0.212627	-0.212627
	Neuron 75	1.25029	0.917702	0.544768	0.196975	-0.0832216	-0.281647	-0.406229	-0.475844	-0.510383	-0.525058	-0.528617	-0.523452	-0.505719	-0.464923	-0.384116	-0.24307	-0.0262511	0.265723	0.606964	0.947327	1.227	1.39907	1.44761	1.3911	1.27045	1.13069	1.00756	0.924744	0.899398	0.946402	1.07297	1.2643	1.47262	1.62485	1.65206	1.52596	1.27884	0.993045	0.765315	0.666055	0.713588	0.872171	1.07006	1.22693	1.27979	1.1997	0.996257	0.710206
	Neuron 76	-1.58521	-1.47636	-1.35533	-1.21796	-1.07249	-0.932728	-0.809372	-0.708477	-0.63657	-0.603335	-0.614765	-0.661475	-0.715335	-0.742127	-0.72296	-0.667818	-0.609989	-0.584622	-0.605727	-0.656426	-0.698854	-0.698394	-0.647879	-0.576216	-0.534974	-0.57066	-0.699283	-0.896929	-1.10927	-1.27312	-1.40961	-1.35232	-1.20498	-1.00662	-0.805174	-0.645309	-0.561471	-0.573457	-0.681097	-0.859998	-1.06495	-1.24406	-1.35693	-1.38523	-1.32965	-1.19964	-1.00741	-0.772211
	Neuron 77	0.0865304	0.409471	0.881159	1.50529	2.25754	3.0852	3.91173	4.64327	5.17839	5.42547	5.32817	4.89013	4.18492	3.34239	2.51488	1.83534	1.38171	1.15869	1.10328	1.11389	1.09319	0.986613	0.798422	0.57898	0.392828	0.286111	0.268745	0.316383	0.387744	0.447349	0.422937	0.452179	0.493936	0.561818	0.649522	0.731382	0.774068	0.751756	0.657004	0.503448	0.320659	0.144377	0.00649218	-0.0717134	-0.0822742	-0.0309513	0.0630979	0.169411
	Neuron 78	-0.253839	-0.253839	-0.253839	-0.253839	-0.253839	-0.253839	-0.253839	-0.253839	-0.253839	-0.253839	-0.253839	-0.253839	-0.253839	-0.253839	-0.253839	-0.253839	-0.253839	-0.253839	-0.253839	-0.253839	-0.253839	-0.253839	-0.253839	-0.253839	-0.253839	-0.253839	-0.253838	-0.253836	-0.253825	-0.253777	-0.253585	-0.252908	-0.250774	-0.244787	-0.229857	-0.196842	-0.132304	-0.0213113	0.145384	0.361284	0.596796	0.801966	0.922412	0.922412	0.801966	0.596796	0.361284	0.145384
	Neuron 79	0.0307489	0.128526	0.246648	0.364038	0.451819	0.484484	0.451819	0.364038	0.246648	0.128526	0.0307489	-0.0381696	-0.0802439	-0.102707	-0.113259	-0.117637	-0.119246	-0.119771	-0.119924	-0.119963	-0.119972	-0.119974	-0.119974	-0.119974	-0.119974	-0.119974	-0.119974	-0.119974	-0.119974	-0.119974	-0.119974	-0.119974	-0.119974	-0.119974	-0.119974	-0.119974	-0.119974	-0.119974	-0.119974	-0.119974	-0.119974	-0.119974	-0.119974	-0.119974	-0.119974	-0.119974	-0.119974	-0.119974
	Neuron 80	-0.508174	-0.508174	-0.508174	-0.508174	-0.508172	-0.508164	-0.508128	-0.507988	-0.507507	-0.506032	-0.502019	-0.492346	-0.471755	-0.433187	-0.370011	-0.280382	-0.172104	-0.0644963	0.0159693	0.0459124	0.0159693	-0.0644959	-0.172101	-0.280371	-0.369961	-0.432984	-0.471027	-0.49001	-0.495304	-0.488765	-0.467777	-0.426184	-0.357405	-0.259664	-0.14155	-0.0241616	0.0636187	0.0962839	0.0636187	-0.024162	-0.141552	-0.259674	-0.357451	-0.42637	-0.468444	-0.490907	-0.501459	-0.505837
	Neuron 81	2.37259	3.50699	4.77808	6.08352	7.24959	8.07417	8.39725	8.15523	7.38351	6.17478	4.6359	2.87706	1.02681	-0.761034	-2.32821	-3.54553	-4.33164	-4.64957	-4.50011	-3.92875	-3.03797	-1.98036	-0.922616	0.000706461	0.713905	1.19715	1.46931	1.57641	1.58593	1.57136	1.06867	1.18068	1.22106	1.10054	0.762666	0.210743	-0.492912	-1.24495	-1.92574	-2.42904	-2.69421	-2.72712	-2.59111	-2.36477	-2.08993	-1.74759	-1.28429	-0.672843
	Neuron 82	-0.0916448	-0.0916448	-0.0916448	-0.0916448	-0.0916448	-0.0916448	-0.0916448	-0.0916448	-0.0916448	-0.0916448	-0.0916448	-0.0916448	-0.0916448	-0.0916448	-0.0916448	-0.0916448	-0.0916448	-0.0916448	-0.0916448	-0.0916448	-0.0916448	-0.0916448	-0.0916448	-0.0916448	-0.0916448	-0.0916448	-0.0916448	-0.0916448	-0.0916448	-0.0916448	-0.0916448	-0.0916448	-0.0916448	-0.0916448	-0.0916448	-0.0916448	-0.0916448	-0.0916448	-0.0916448	-0.0916448	-0.0916448	-0.0916448	-0.0916448	-0.0916448	-0.0916448	-0.0916448	-0.0916448	-0.0916448
	Neuron 83	-0.280301	-0.28439	-0.243298	-0.163826	-0.0597007	0.046398	0.126387	0.156245	0.126493	0.046836	-0.0581579	-0.158975	-0.229661	-0.250148	-0.203587	-0.0746176	0.145581	0.447096	0.789412	1.10171	1.30248	1.33239	1.18199	0.896352	0.553233	0.229055	-0.0272697	-0.201436	-0.304533	-0.3581	-0.38255	-0.392026	-0.394026	-0.390806	-0.380585	-0.358206	-0.316151	-0.247236	-0.14946	-0.0313379	0.0860519	0.173833	0.206498	0.173835	0.0860632	-0.0312873	-0.149257	-0.24651
	Neuron 84	-4.12973	-4.28236	-4.11874	-3.69532	-3.0792	-2.346	-1.57408	-0.83067	-0.155826	0.444146	0.986388	1.48864	1.94861	2.34021	2.62771	2.78418	2.79834	2.6674	2.38773	1.95587	1.38162	0.703065	-0.00893887	-0.665679	-1.19322	-1.568	-1.83172	-2.06905	-2.35597	-2.70839	-2.74597	-2.91916	-2.91935	-2.66755	-2.16054	-1.48469	-0.783872	-0.191392	0.237018	0.547141	0.851629	1.26	1.81803	2.49109	3.19475	3.84695	4.40744	4.88491
	Neuron 85	-0.590746	-0.384468	-0.146024	0.0852833	0.26195	0.347287	0.332942	0.243692	0.124756	0.0180155	-0.0585608	-0.115685	-0.179739	-0.271911	-0.393465	-0.524894	-0.63615	-0.699189	-0.69615	-0.622369	-0.486927	-0.312236	-0.131496	0.0175207	0.101668	0.101501	0.0167348	-0.134054	-0.319574	-0.505731	-0.665402	-0.784034	-0.859126	-0.895027	-0.896635	-0.865636	-0.801239	-0.70507	-0.587328	-0.469558	-0.380168	-0.34298	-0.364561	-0.428228	-0.499004	-0.53709	-0.512856	-0.416635
	Neuron 86	-0.126708	-0.126708	-0.126708	-0.126708	-0.126708	-0.126708	-0.126708	-0.126708	-0.126708	-0.126708	-0.126708	-0.126708	-0.126708	-0.126708	-0.126708	-0.126708	-0.126708	-0.126708	-0.126708	-0.126708	-0.126708	-0.126708	-0.126708	-0.126708	-0.126708	-0.126708	-0.126708	-0.126708	-0.126708	-0.126708	-0.126708	-0.126708	-0.126708	-0.126708	-0.126708	-0.126708	-0.126708	-0.126708	-0.126708	-0.126708	-0.126708	-0.126708	-0.126708	-0.126708	-0.126708	-0.126708	-0.126708	-0.126708
	Neuron 87	0.993463	0.847021	0.595667	0.271063	-0.0320193	-0.199856	-0.161194	0.0713624	0.402806	0.697978	0.843465	0.800522	0.624215	0.438971	0.38213	0.543285	0.927156	1.45287	1.98461	2.37811	2.52541	2.38422	1.98554	1.4221	0.824568	0.330492	0.0474071	0.0160852	0.190747	0.454932	0.673188	0.75131	0.66902	0.47061	0.230742	0.0228933	-0.0982599	-0.107861	-0.0213672	0.10395	0.189039	0.171148	0.0368053	-0.174047	-0.395228	-0.571715	-0.681322	-0.730944
	Neuron 88	-3.19697	-3.35631	-3.38352	-3.29009	-3.07997	-2.7602	-2.35773	-1.92263	-1.50875	-1.14362	-0.810859	-0.46149	-0.049558	0.430757	0.930791	1.36446	1.64497	1.71987	1.58912	1.30273	0.94121	0.583609	0.272683	-0.00598085	-0.314654	-0.724139	-1.26684	-1.91252	-2.58152	-3.18344	-3.65451	-3.97316	-4.15196	-4.21873	-4.20128	-4.12249	-4.00285	-3.86274	-3.71783	-3.56767	-3.3856	-3.12027	-2.71328	-2.12674	-1.36754	-0.496752	0.379067	1.13105
	Neuron 89	-0.53168	-0.301469	-0.0203406	0.251426	0.472897	0.631243	0.739661	0.831452	0.957818	1.18655	1.58942	2.21152	3.0338	3.95312	4.79783	5.37689	5.54186	5.23585	4.51095	3.50962	2.4191	1.41724	0.630256	0.115183	-0.131589	-0.14985	0.00900746	0.293462	0.648132	1.00658	1.23936	1.40567	1.45159	1.42222	1.38693	1.39691	1.45611	1.52541	1.55391	1.51278	1.40872	1.2731	1.14025	1.0328	0.960749	0.927596	0.933316	0.972394
	Neuron 90	-0.236189	-0.236189	-0.236189	-0.236189	-0.236189	-0.236189	-0.236189	-0.236189	-0.236189	-0.236189	-0.236189	-0.236189	-0.236189	-0.236189	-0.236189	-0.236189	-0.236189	-0.236189	-0.236189	-0.236189	-0.236189	-0.236189	-0.236189	-0.236189	-0.236189	-0.236189	-0.236189	-0.236189	-0.236189	-0.236189	-0.236189	-0.236189	-0.236189	-0.236189	-0.236189	-0.236189	-0.236189	-0.236189	-0.236189	-0.236189	-0.236189	-0.236189	-0.236189	-0.236189	-0.236189	-0.236189	-0.236189	-0.236189
	Neuron 91	-0.207864	-0.144689	-0.0550601	0.0532185	0.160826	0.241291	0.271235	0.241291	0.160826	0.0532185	-0.0550601	-0.144689	-0.207864	-0.246433	-0.267024	-0.276697	-0.28071	-0.282185	-0.282666	-0.282806	-0.282842	-0.28285	-0.282852	-0.282852	-0.282852	-0.282852	-0.282852	-0.282852	-0.282852	-0.282852	-0.282852	-0.282852	-0.282852	-0.282852	-0.282852	-0.282852	-0.282852	-0.282852	-0.282852	-0.282852	-0.282852	-0.282852	-0.282852	-0.282852	-0.282852	-0.282852	-0.282852	-0.282852
	Neuron 92	1.36169	1.3405	1.29573	1.19529	1.04412	0.868139	0.695248	0.546902	0.440911	0.39601	0.427418	0.53142	0.66946	0.768427	0.746264	0.552993	0.201067	-0.238194	-0.672229	-1.03386	-1.30632	-1.51425	-1.69329	-1.86223	-2.01402	-2.12533	-2.17373	-2.1519	-2.07381	-1.97223	-1.88853	-1.85771	-1.89473	-1.98913	-2.11045	-2.22005	-2.28127	-2.26302	-2.13901	-1.88843	-1.50172	-0.987876	-0.375701	0.294748	0.984054	1.65679	2.27241	2.7755
	Neuron 93	-0.0575067	-0.0575067	-0.0575067	-0.0575067	-0.0575067	-0.0575067	-0.0575067	-0.0575067	-0.0575067	-0.0575067	-0.0575067	-0.0575067	-0.0575067	-0.0575067	-0.0575067	-0.0575067	-0.0575067	-0.0575067	-0.0575067	-0.0575067	-0.0575067	-0.0575067	-0.0575067	-0.0575067	-0.0575067	-0.0575067	-0.0575067	-0.0575067	-0.0575067	-0.0575067	-0.0575067	-0.0575067	-0.0575067	-0.0575067	-0.0575067	-0.0575067	-0.0575066	-0.0575066	-0.0575063	-0.0575046	-0.0574963	-0.0574603	-0.0573208	-0.0568396	-0.0553646	-0.0513513	-0.0416789	-0.0210874
	Neuron 94	-0.717853	-0.555899	-0.29579	0.0264284	0.346675	0.587598	0.686575	0.623915	0.434092	0.191436	-0.0226075	-0.152446	-0.184651	-0.142196	-0.0641577	0.0157071	0.0813221	0.135381	0.192533	0.268563	0.368761	0.480607	0.577567	0.635501	0.65178	0.650825	0.668035	0.721664	0.793433	0.833096	0.659235	0.497339	0.239429	-0.0672269	-0.362182	-0.59271	-0.724988	-0.744025	-0.648539	-0.447947	-0.163413	0.171334	0.515446	0.83413	1.11308	1.36268	1.60404	1.84207
	Neuron 95	-0.3385	-0.3385	-0.3385	-0.3385	-0.3385	-0.3385	-0.3385	-0.3385	-0.3385	-0.3385	-0.3385	-0.3385	-0.3385	-0.3385	-0.3385	-0.3385	-0.3385	-0.3385	-0.3385	-0.3385	-0.3385	-0.3385	-0.3385	-0.3385	-0.3385	-0.3385	-0.3385	-0.3385	-0.3385	-0.3385	-0.3385	-0.3385	-0.3385	-0.3385	-0.3385	-0.3385	-0.3385	-0.3385	-0.3385	-0.3385	-0.3385	-0.3385	-0.3385	-0.3385	-0.3385	-0.3385	-0.3385	-0.3385
	Neuron 96	-0.317857	-0.317857	-0.317857	-0.317857	-0.317857	-0.317857	-0.317857	-0.317857	-0.317857	-0.317857	-0.317857	-0.317857	-0.317857	-0.317857	-0.317857	-0.317857	-0.317857	-0.317857	-0.317857	-0.317857	-0.317857	-0.317857	-0.317857	-0.317857	-0.317857	-0.317857	-0.317857	-0.317857	-0.317857	-0.317857	-0.317857	-0.317857	-0.317857	-0.317857	-0.317857	-0.317857	-0.317857	-0.317857	-0.317857	-0.317857	-0.317857	-0.317857	-0.317857	-0.317857	-0.317857	-0.317857	-0.317857	-0.317857
	Neuron 97	0.623929	0.566651	0.439433	0.270028	0.0829586	-0.106917	-0.295924	-0.487031	-0.680532	-0.865098	-1.01458	-1.09201	-1.05875	-0.887274	-0.576969	-0.169132	0.249729	0.567494	0.6879	0.57434	0.269311	-0.123387	-0.482197	-0.711709	-0.767795	-0.660972	-0.444942	-0.196674	0.0082695	0.119268	0.123691	0.0433011	-0.0822709	-0.214065	-0.325813	-0.408515	-0.470292	-0.531958	-0.617134	-0.739412	-0.893755	-1.05793	-1.20253	-1.30219	-1.34187	-1.31785	-1.23715	-1.11774
	Neuron 98	-0.497026	-0.535594	-0.556184	-0.565848	-0.569825	-0.57116	-0.571157	-0.569805	-0.565755	-0.555812	-0.53426	-0.49274	-0.421528	-0.31251	-0.162873	0.0224918	0.231264	0.445954	0.646254	0.811267	0.92375	0.977101	0.980391	0.954194	0.916307	0.867275	0.788929	0.659186	0.472122	0.247875	0.0261993	-0.149469	-0.245925	-0.246371	-0.151392	0.0206746	0.234006	0.441192	0.597884	0.68103	0.698643	0.68198	0.66332	0.654155	0.638901	0.58768	0.477998	0.310185
	Neuron 99	-0.729447	-0.60251	-0.498334	-0.442836	-0.435261	-0.438021	-0.39337	-0.259342	-0.0419895	0.198235	0.371539	0.400716	0.255634	-0.037388	-0.412141	-0.79145	-1.11176	-1.33376	-1.43999	-1.42684	-1.29949	-1.07292	-0.775478	-0.447644	-0.131114	0.147376	0.385626	0.59855	0.795845	0.960913	1.04972	1.01426	0.834953	0.538187	0.186775	-0.147341	-0.408146	-0.565733	-0.614141	-0.566353	-0.451051	-0.308315	-0.180811	-0.102363	-0.0897859	-0.141816	-0.243597	-0.3719
	Neuron 100	1.26369	1.59083	1.95384	2.28659	2.54095	2.69402	2.7447	2.70297	2.57979	2.38544	2.13635	1.86277	1.60923	1.42598	1.35594	1.42224	1.61898	1.90632	2.21206	2.44321	2.50873	2.3483	1.95549	1.38269	0.72355	0.0806088	-0.466266	-0.877192	-1.15111	-1.31162	-1.39135	-1.41007	-1.3857	-1.32349	-1.22756	-1.10857	-0.987005	-0.888723	-0.833604	-0.824185	-0.842996	-0.862399	-0.861641	-0.839581	-0.813642	-0.804751	-0.817581	-0.828654
	Neuron 101	-0.27595	-0.447104	-0.61229	-0.767728	-0.901096	-1.00033	-1.05843	-1.07217	-1.03802	-0.950337	-0.805055	-0.607646	-0.380688	-0.164389	-0.00629113	0.0571556	0.0179701	-0.0975424	-0.239447	-0.356837	-0.420835	-0.435765	-0.432835	-0.450584	-0.513796	-0.622676	-0.756758	-0.888459	-0.996538	-1.07234	-1.12212	-1.14295	-1.14896	-1.14222	-1.1196	-1.0731	-0.992025	-0.86692	-0.69457	-0.481413	-0.24319	-0.000868464	0.224233	0.412887	0.547725	0.613471	0.600736	0.512667
	Neuron 102	0.824113	0.759768	0.626137	0.470965	0.356928	0.336942	0.433359	0.63052	0.884657	1.14651	1.38471	1.59709	1.80378	2.0275	2.27395	2.52332	2.73481	2.85771	2.84347	2.65812	2.29552	1.78691	1.19827	0.612163	0.101436	-0.291352	-0.559271	-0.721857	-0.809824	-0.852321	-0.870672	-0.877759	-0.880209	-0.880967	-0.881177	-0.881229	-0.881241	-0.881243	-0.881243	-0.881243	-0.881243	-0.881243	-0.881243	-0.881243	-0.881243	-0.881243	-0.881243	-0.881241
	Neuron 103	1.39164	1.17765	0.81923	0.520318	0.434873	0.599158	0.933505	1.30269	1.58882	1.73364	1.73913	1.64524	1.5088	1.3914	1.34723	1.40499	1.55223	1.73748	1.894	1.97376	1.97527	1.95358	2.00594	2.23024	2.66679	3.25342	3.82986	4.20169	4.23174	3.90297	3.31634	2.63231	1.99826	1.50211	1.16639	0.97181	0.889303	0.903004	1.01547	1.2362	1.56285	1.96746	2.39669	2.78664	3.08475	3.2654	3.32733	3.2726
	Neuron 104	-0.506842	-0.506842	-0.506842	-0.506842	-0.506842	-0.506842	-0.506842	-0.506842	-0.506842	-0.506842	-0.506842	-0.506842	-0.506842	-0.506842	-0.506842	-0.506842	-0.506842	-0.506842	-0.506842	-0.506842	-0.506842	-0.506842	-0.506842	-0.506842	-0.506842	-0.506842	-0.506842	-0.506842	-0.506842	-0.506842	-0.506842	-0.506842	-0.506842	-0.506842	-0.506842	-0.506842	-0.506842	-0.506842	-0.506842	-0.506842	-0.506842	-0.506842	-0.506842	-0.506842	-0.506842	-0.506842	-0.506842	-0.506842
	Neuron 105	-0.51228	-0.601358	-0.647416	-0.623867	-0.52489	-0.374622	-0.222213	-0.122284	-0.109464	-0.181247	-0.299984	-0.413192	-0.479481	-0.484077	-0.435749	-0.350269	-0.234766	-0.0859598	0.0961875	0.291116	0.453036	0.527139	0.479327	0.3212	0.113978	-0.0523677	-0.0947163	0.0293777	0.304198	0.66247	1.01467	1.28911	1.46282	1.56553	1.65361	1.7704	1.91788	2.05582	2.12517	2.07895	1.90408	1.62798	1.31084	1.02634	0.834165	0.753761	0.754842	0.775037
	Neuron 106	9.67113	9.17321	8.67336	8.38072	8.39687	8.67666	9.04297	9.24967	9.0693	8.37345	7.17678	5.62933	3.96303	2.4176	1.17815	0.344932	-0.0647286	-0.0967787	0.162196	0.603164	1.10739	1.55616	1.84308	1.89534	1.70361	1.34592	0.981383	0.799995	0.943603	1.43814	1.62403	2.38653	3.02375	3.43361	3.63189	3.72575	3.83704	4.01945	4.219	4.30041	4.11888	3.59297	2.7423	1.68143	0.582749	-0.373238	-1.04486	-1.36166
	Neuron 107	8.0049	8.11103	8.078	7.93912	7.69765	7.32867	6.79535	6.07095	5.15955	4.11146	3.02784	2.04775	1.31602	0.941738	0.964132	1.33981	1.95568	2.6616	3.31025	3.79021	4.04196	4.0552	3.85455	3.48433	3.00023	2.46865	1.96724	1.57836	1.37227	1.38538	1.56801	1.9203	2.32321	2.67218	2.8743	2.86689	2.62868	2.18007	1.57066	0.858749	0.0942068	-0.685607	-1.44766	-2.15349	-2.75829	-3.22034	-3.51346	-3.63421
	Neuron 108	4.07199	3.90127	3.78143	3.74467	3.72437	3.5892	3.22904	2.64017	1.94781	1.34488	0.986879	0.913094	1.04323	1.2468	1.43832	1.63826	1.96279	2.54948	3.46664	4.66177	5.97315	7.18392	8.07992	8.49	8.31603	7.56417	6.36779	4.97488	3.6862	2.76426	2.35508	2.45506	2.92991	3.57227	4.1766	4.60627	4.82779	4.89901	4.92086	4.98202	5.1246	5.33807	5.56717	5.71973	5.6797	5.34268	4.67522	3.76532
	Neuron 109	0.779916	0.501142	0.116236	-0.289939	-0.642043	-0.89199	-1.02327	-1.04602	-0.988641	-0.888461	-0.780686	-0.686232	-0.603879	-0.513867	-0.394135	-0.240218	-0.0746195	0.0621823	0.133112	0.123051	0.0432953	-0.0765866	-0.199298	-0.285781	-0.299056	-0.212154	-0.0203027	0.250485	0.546671	0.802534	0.957891	0.980708	0.858729	0.610333	0.275625	-0.0910797	-0.43092	-0.690576	-0.830103	-0.82688	-0.676436	-0.392414	-0.00730608	0.42673	0.840484	1.15868	1.32154	1.31087
	Neuron 110	0.543038	0.41554	0.0129501	-0.564209	-1.18385	-1.72818	-2.12283	-2.3422	-2.40029	-2.33961	-2.22261	-2.1216	-2.1035	-2.21198	-2.45373	-2.79443	-3.16549	-3.48114	-3.66357	-3.6708	-3.51609	-3.26586	-3.01181	-2.82907	-2.74396	-2.72914	-2.72434	-2.66509	-2.50407	-2.22276	-1.83844	-1.40518	-1.00131	-0.701675	-0.547892	-0.534963	-0.621558	-0.754012	-0.887232	-0.992478	-1.05276	-1.05204	-0.964802	-0.752012	-0.368691	0.215451	0.988707	1.87708
	Neuron 111	3.02884	3.06927	2.95103	2.71196	2.43604	2.21828	2.118	2.1273	2.17415	2.15818	1.99879	1.67087	1.21358	0.71271	0.267097	-0.0468693	-0.199078	-0.208599	-0.125748	-0.0047918	0.116118	0.218197	0.293275	0.33676	0.351011	0.354097	0.380895	0.469918	0.643924	0.899788	0.981877	1.32964	1.68665	2.0173	2.27179	2.39668	2.36423	2.20193	1.99556	1.85386	1.85204	1.98974	2.19263	2.35829	2.41798	2.37706	2.31179	2.32713
	Neuron 112	7.11077	6.46127	5.86758	5.31337	4.78644	4.32638	4.03703	4.04832	4.44621	5.20808	6.17776	7.0949	7.67025	7.67935	7.03854	5.83352	4.28968	2.69829	1.33017	0.368945	-0.118219	-0.17448	0.0751237	0.462725	0.823535	1.04726	1.12537	1.17273	1.40094	2.03855	3.2239	4.92008	6.89896	8.80921	10.2996	11.141	11.2975	10.9246	10.3078	9.76769	9.55799	9.78525	10.3751	11.104	11.688	11.8908	11.599	10.8343
	Neuron 113	-0.346666	-0.320884	-0.321557	-0.336031	-0.342455	-0.326608	-0.26471	-0.177346	-0.0915589	-0.0391122	-0.0414826	-0.0989664	-0.189711	-0.278701	-0.331438	-0.325932	-0.259218	-0.147617	-0.0249087	0.0793299	0.13553	0.130859	0.0692177	-0.0455267	-0.162498	-0.269764	-0.347947	-0.387029	-0.389212	-0.368504	-0.345782	-0.340533	-0.363044	-0.411218	-0.473498	-0.53561	-0.586826	-0.62269	-0.643943	-0.653537	-0.653743	-0.64445	-0.622877	-0.584663	-0.526213	-0.447696	-0.355437	-0.26216
	Neuron 114	1.2691	1.38188	1.44664	1.43007	1.31193	1.09375	0.802127	0.481824	0.180692	-0.0659385	-0.243487	-0.356414	-0.420077	-0.451957	-0.46616	-0.471796	-0.47379	-0.474419	-0.474597	-0.474641	-0.474651	-0.474653	-0.474654	-0.474654	-0.474654	-0.474654	-0.474654	-0.474653	-0.474652	-0.474643	-0.474607	-0.474468	-0.473987	-0.472512	-0.468498	-0.458826	-0.438234	-0.399666	-0.336491	-0.246862	-0.138583	-0.0309754	0.0494918	0.0794432	0.0495361	-0.0307899	-0.137916	-0.244719
	Neuron 115	7.24212	7.62503	7.66993	7.40352	6.91096	6.30319	5.70125	5.22194	4.9526	4.92703	5.12594	5.50604	6.03425	6.69714	7.47763	8.31839	9.0999	9.65026	9.78551	9.36631	8.35047	6.8206	4.97564	3.08928	1.45001	0.297287	-0.236552	-0.167015	0.337498	1.00188	1.39506	1.61411	1.41954	0.930914	0.350162	-0.134336	-0.415991	-0.482988	-0.381992	-0.161962	0.169548	0.656278	1.36343	2.31925	3.45735	4.59726	5.48524	5.88114
	Neuron 116	-0.0439196	0.120117	0.333105	0.517806	0.601175	0.552807	0.399276	0.207233	0.0490948	-0.0258944	-0.00171171	0.109631	0.276178	0.450572	0.575401	0.596137	0.480174	0.231466	-0.109544	-0.4817	-0.825813	-1.1025	-1.2982	-1.4199	-1.48422	-1.50699	-1.49698	-1.4545	-1.37429	-1.25095	-1.08467	-0.88378	-0.662542	-0.435911	-0.215878	-0.0118999	0.167576	0.317605	0.442972	0.560335	0.689011	0.833443	0.97027	1.0516	1.02456	0.856221	0.550396	0.148585
	Neuron 117	-1.54409	-1.5687	-1.70578	-1.92547	-2.16158	-2.34271	-2.42631	-2.4151	-2.34634	-2.26224	-2.18117	-2.08666	-1.93823	-1.69535	-1.34098	-0.894433	-0.408708	0.0472902	0.415393	0.671714	0.83349	0.942857	1.03524	1.11173	1.13443	1.05091	0.835226	0.521383	0.206394	0.0148492	0.0372292	0.271147	0.599816	0.82881	0.771182	0.337829	-0.419036	-1.33334	-2.20141	-2.85805	-3.21541	-3.26192	-3.04254	-2.63941	-2.15501	-1.68986	-1.31493	-1.05309
	Neuron 118	-0.26581	-0.266115	-0.266193	-0.266211	-0.266215	-0.266216	-0.266216	-0.266216	-0.266216	-0.266216	-0.266216	-0.266216	-0.266216	-0.266216	-0.266216	-0.266216	-0.266216	-0.266216	-0.266216	-0.266216	-0.266216	-0.266216	-0.266216	-0.266216	-0.266216	-0.266216	-0.266216	-0.266216	-0.266216	-0.266216	-0.266215	-0.266214	-0.266204	-0.266165	-0.266013	-0.265488	-0.263879	-0.259501	-0.248949	-0.226486	-0.184411	-0.115491	-0.0177053	0.100453	0.217982	0.306244	0.340384	0.311732
	Neuron 119	-6.3246	-5.30707	-4.1129	-2.84997	-1.64507	-0.630501	0.0897312	0.486015	0.631803	0.681438	0.792118	1.0301	1.32483	1.51073	1.43756	1.08041	0.57749	0.16995	0.0794248	0.395416	1.03529	1.79335	2.442	2.82217	2.87819	2.63911	2.18339	1.61977	1.08482	0.734537	0.715431	1.12394	1.97542	3.1963	4.63926	6.11296	7.41753	8.37921	8.88126	8.89012	8.47068	7.77663	7.00463	6.32163	5.8013	5.41042	5.05943	4.68756
	Neuron 120	0.267213	0.234548	0.146767	0.0293775	-0.0887447	-0.186522	-0.25544	-0.297512	-0.319965	-0.330469	-0.334659	-0.335604	-0.334038	-0.328337	-0.313812	-0.281685	-0.219021	-0.111534	0.049418	0.257169	0.482838	0.678226	0.791357	0.788634	0.670911	0.473055	0.247326	0.0412699	-0.117278	-0.222527	-0.283559	-0.314702	-0.328753	-0.334375	-0.336375	-0.337008	-0.337187	-0.337232	-0.337242	-0.337244	-0.337245	-0.337245	-0.337245	-0.337245	-0.337245	-0.337245	-0.337245	-0.337245
	Neuron 121	1.21753	1.29293	1.38273	1.44736	1.43476	1.30165	1.03592	0.667074	0.259433	-0.108237	-0.368318	-0.486546	-0.473752	-0.382159	-0.285267	-0.247313	-0.295351	-0.407908	-0.525819	-0.578171	-0.508887	-0.292461	0.0632146	0.521181	1.02044	1.48097	1.81457	1.94722	1.8488	1.55359	1.15353	0.761292	0.46291	0.288454	0.216166	0.200531	0.200038	0.187177	0.142719	0.0492835	-0.105	-0.316208	-0.559425	-0.795417	-0.984801	-1.09999	-1.12919	-1.07412
	Neuron 122	0.196826	0.381233	0.643349	0.987736	1.41819	1.91882	2.44029	2.8988	3.19368	3.24094	3.00915	2.53804	1.92841	1.30773	0.788063	0.434544	0.253905	0.202721	0.208417	0.195102	0.108494	-0.064406	-0.286584	-0.479929	-0.553471	-0.441513	-0.133487	0.31988	0.825762	1.28126	1.4644	1.59097	1.52143	1.27326	0.894043	0.455763	0.0427507	-0.265444	-0.410175	-0.362713	-0.124919	0.275053	0.788327	1.35124	1.89222	2.33949	2.62932	2.71541
	Neuron 123	1.79102	1.90588	1.95361	1.92101	1.79739	1.5824	1.28834	0.935212	0.544119	0.136517	-0.260375	-0.609887	-0.871512	-1.01496	-1.03424	-0.953044	-0.818687	-0.687814	-0.61024	-0.616452	-0.71185	-0.878411	-1.08272	-1.2877	-1.46389	-1.596	-1.68289	-1.73238	-1.75446	-1.75599	-1.73605	-1.68991	-1.60674	-1.47456	-1.28356	-1.027	-0.698635	-0.289357	0.210753	0.800537	1.4502	2.09207	2.63451	3.00061	3.17162	3.20346	3.19626	3.22988
	Neuron 124	-0.0487592	0.0129411	0.102089	0.210228	0.317799	0.398257	0.428198	0.398255	0.317789	0.210182	0.101903	0.012274	-0.0509012	-0.0894694	-0.110061	-0.119733	-0.123747	-0.125222	-0.125703	-0.125842	-0.125878	-0.125887	-0.125888	-0.125889	-0.125889	-0.125889	-0.125889	-0.125889	-0.125889	-0.125889	-0.125889	-0.125889	-0.125889	-0.125889	-0.125889	-0.125889	-0.125889	-0.125889	-0.125889	-0.125889	-0.125889	-0.125889	-0.125889	-0.125889	-0.125889	-0.125889	-0.125889	-0.125888
	Neuron 125	-0.00765411	0.0194982	0.0731201	0.161631	0.316334	0.280062	0.635379	1.07284	1.56362	2.08394	2.60952	3.10005	3.49585	3.73985	3.81171	3.74369	3.59877	3.42344	2.91469	2.63955	2.22202	1.64473	0.950137	0.164276	-0.386347	-0.75068	-0.892585	-0.839335	-0.677137	-0.525609	-0.495295	-0.642841	-0.944382	-1.30263	-1.58759	-1.6928	-1.58007	-1.29204	-0.930064	-0.6122	-0.432063	-0.43304	-0.601912	-0.878852	-1.17805	-1.41221	-1.51433	-1.45185
	Neuron 126	-1.24978	-1.14123	-1.02372	-0.864247	-0.637754	-0.384267	-0.0695708	0.217973	0.4299	0.541303	0.553668	0.484054	0.351305	0.169817	-0.0464383	-0.275398	-0.48243	-0.624771	-0.710384	-0.633377	-0.448862	-0.200682	0.0478636	0.159088	0.258787	0.281257	0.26009	0.230054	0.205657	0.177055	0.124153	0.0371922	-0.0702194	-0.162077	-0.192294	-0.121826	0.0650197	0.349648	0.678175	0.973385	1.15754	1.17792	1.02463	0.733331	0.372268	0.0191252	-0.263165	-0.443165
	Neuron 127	33.0558	32.7012	31.6187	30.1891	28.6506	27.0553	25.3294	23.3776	21.171	18.7781	16.3414	14.0308	12.0076	10.4024	9.28631	8.62345	8.24613	7.90487	7.39022	6.64463	5.77297	4.94209	4.25509	3.701	3.20613	2.72794	2.30858	2.04969	2.03033	2.22469	1.78537	2.34581	2.403	1.94343	1.18785	0.470672	0.0415241	-0.0764328	-0.0665443	-0.154047	-0.427357	-0.778902	-0.990535	-0.873703	-0.356639	0.513351	1.60849	2.75259
	Neuron 128	-0.143917	-0.143917	-0.143917	-0.143917	-0.143917	-0.143917	-0.143917	-0.143917	-0.143917	-0.143917	-0.143917	-0.143917	-0.143917	-0.143917	-0.143917	-0.143917	-0.143917	-0.143917	-0.143917	-0.143917	-0.143917	-0.143917	-0.143917	-0.143917	-0.143917	-0.143917	-0.143917	-0.143917	-0.143917	-0.143917	-0.143917	-0.143917	-0.143917	-0.143917	-0.143917	-0.143917	-0.143917	-0.143917	-0.143917	-0.143917	-0.143917	-0.143917	-0.143917	-0.143917	-0.143917	-0.143917	-0.143917	-0.143917
	Neuron 129	0.022376	0.0523191	0.022376	-0.0580896	-0.165697	-0.273976	-0.363605	-0.42678	-0.465348	-0.485939	-0.49561	-0.499614	-0.50105	-0.501375	-0.500961	-0.499243	-0.494276	-0.481655	-0.453037	-0.395124	-0.290766	-0.124001	0.110628	0.397494	0.694517	0.939675	1.07066	1.05008	0.88259	0.61338	0.308536	0.0288036	-0.189023	-0.335965	-0.422773	-0.46797	-0.488789	-0.497295	-0.500377	-0.501339	-0.501487	-0.501079	-0.499621	-0.495611	-0.485939	-0.465348	-0.426778	-0.363594
	Neuron 130	15.5607	14.8007	13.7519	12.543	11.3365	10.2914	9.52385	9.08895	8.98722	9.17937	9.59068	10.1068	10.5806	10.8668	10.877	10.6261	10.2385	9.89935	9.77434	9.93905	10.3548	10.8941	11.3897	11.6808	11.6492	11.2531	10.5548	9.72481	9.00239	8.62026	7.91453	8.85328	10.1846	11.6726	13.0653	14.1685	14.8897	15.235	15.2647	15.0374	14.5795	13.8949	12.9966	11.9365	10.8173	9.78978	9.03833	8.74898
	Neuron 131	-0.128134	-0.556329	-0.879391	-1.0759	-1.1495	-1.10892	-0.958869	-0.706371	-0.376617	-0.0250694	0.267499	0.420513	0.387826	0.179595	-0.142966	-0.4966	-0.810277	-1.04589	-1.19896	-1.28596	-1.32953	-1.34883	-1.35642	-1.35904	-1.35973	-1.35948	-1.35806	-1.35406	-1.34438	-1.32375	-1.285	-1.22121	-1.12962	-1.01585	-0.894562	-0.783832	-0.694729	-0.622929	-0.550588	-0.46028	-0.352636	-0.254053	-0.206338	-0.243431	-0.370418	-0.558491	-0.757799	-0.918614
	Neuron 132	1.31891	0.539205	-0.149039	-0.624862	-0.837754	-0.812815	-0.637138	-0.429445	-0.295906	-0.284804	-0.362041	-0.424627	-0.348991	-0.0500867	0.47756	1.15256	1.83068	2.34833	2.57365	2.45285	2.03527	1.46156	0.914875	0.55558	0.468437	0.640451	0.971769	1.31339	1.52101	1.50709	1.09081	0.705985	0.25234	-0.201992	-0.635949	-1.06256	-1.4923	-1.90098	-2.22651	-2.39805	-2.37732	-2.18385	-1.88852	-1.58246	-1.34104	-1.19847	-1.13731	-1.09215
	Neuron 133	0.649707	0.235679	-0.152	-0.477653	-0.725673	-0.897148	-1.00444	-1.06491	-1.09538	-1.1087	-1.11255	-1.10977	-1.09882	-1.0743	-1.02807	-0.95227	-0.844718	-0.714784	-0.585655	-0.489096	-0.453162	-0.489083	-0.585593	-0.714536	-0.843829	-0.949417	-1.01988	-1.05326	-1.05052	-1.0107	-0.931278	-0.813533	-0.669696	-0.526219	-0.418398	-0.376713	-0.411824	-0.507505	-0.626271	-0.724361	-0.768056	-0.744732	-0.666211	-0.56449	-0.480641	-0.449419	-0.485351	-0.5772
	Neuron 134	0.0327122	0.307485	0.599081	0.818836	0.885481	0.762878	0.478157	0.11157	-0.236218	-0.483325	-0.594336	-0.585263	-0.506201	-0.412487	-0.338727	-0.286113	-0.225912	-0.115931	0.0763337	0.352574	0.674944	0.976823	1.1892	1.26733	1.2023	1.01528	0.745386	0.44135	0.156024	-0.0637791	-0.192248	-0.23377	-0.216148	-0.171053	-0.117351	-0.0602508	-0.00376327	0.0388646	0.0493316	0.0208726	-0.0272086	-0.0504883	0.00260129	0.165999	0.437827	0.776669	1.11206	1.36395
	Neuron 135	-0.600349	-0.859056	-1.0211	-1.11027	-1.15234	-1.16598	-1.1595	-1.13091	-1.06963	-0.95967	-0.785208	-0.537703	-0.221477	0.145475	0.535039	0.912205	1.23424	1.44947	1.50497	1.36714	1.04473	0.596231	0.112457	-0.315497	-0.622473	-0.776076	-0.767388	-0.599843	-0.288199	0.131954	0.594843	1.00851	1.27727	1.33423	1.16671	0.819834	0.376768	-0.0730596	-0.461669	-0.755457	-0.952487	-1.07053	-1.13393	-1.1645	-1.17772	-1.18279	-1.18424	-1.1836
	Neuron 136	0.932068	0.693207	0.490607	0.324894	0.17466	0.0234978	-0.117757	-0.207809	-0.192368	-0.0325316	0.269927	0.661473	1.04476	1.30464	1.34608	1.13198	0.704381	0.175215	-0.314296	-0.649173	-0.784939	-0.758554	-0.660659	-0.584166	-0.577252	-0.625555	-0.669333	-0.63978	-0.490912	-0.213677	0.165646	0.594859	1.01023	1.35687	1.60987	1.78196	1.90621	2.00104	2.04374	1.97673	1.74584	1.34298	0.821511	0.274844	-0.203912	-0.553609	-0.752793	-0.807934
	Neuron 137	4.09194	4.17383	4.16451	4.01512	3.68696	3.18652	2.58444	2.00831	1.60844	1.50576	1.74206	2.25817	2.91388	3.53813	3.9796	4.1341	3.94964	3.42794	2.63281	1.69373	0.784677	0.0747679	-0.328611	-0.415994	-0.275131	-0.0541965	0.099015	0.101895	-0.0214735	-0.148113	-0.118901	0.171966	0.712288	1.37283	1.97312	2.36929	2.51096	2.44195	2.2588	2.06246	1.92827	1.89493	1.95889	2.06932	2.1368	2.06944	1.82762	1.46347
	Neuron 138	0.664822	0.332145	-0.120276	-0.716516	-1.45653	-2.26544	-2.98263	-3.41493	-3.42591	-3.00145	-2.24636	-1.3172	-0.341314	0.622302	1.56077	2.45258	3.23084	3.79465	4.05544	3.97707	3.57949	2.91358	2.0413	1.0441	0.04659	-0.779227	-1.24812	-1.21969	-0.648469	0.395386	1.73608	3.12514	4.29227	5.00959	5.15456	4.74646	3.93693	2.95848	2.05701	1.4345	1.21123	1.40636	1.9405	2.66788	3.42974	4.0986	4.58621	4.82164
	Neuron 139	0.398746	0.702542	0.954265	1.11886	1.17011	1.10067	0.924704	0.671676	0.376083	0.0700129	-0.218303	-0.462404	-0.636435	-0.717063	-0.687601	-0.542438	-0.290263	0.0447081	0.423554	0.795185	1.10133	1.28571	1.30721	1.15235	0.840621	0.420012	-0.0442607	-0.483201	-0.837158	-1.06744	-1.16352	-1.14203	-1.03714	-0.887184	-0.724307	-0.570193	-0.435897	-0.321941	-0.217481	-0.10131	0.0509471	0.251973	0.485479	0.698205	0.81232	0.75831	0.512759	0.117932
	Neuron 140	-0.497023	-0.46708	-0.497023	-0.577488	-0.685096	-0.793374	-0.883003	-0.946179	-0.984747	-1.00534	-1.01501	-1.01902	-1.0205	-1.02098	-1.02112	-1.02114	-1.0211	-1.0209	-1.02018	-1.0179	-1.01139	-0.994848	-0.957454	-0.882365	-0.748908	-0.540138	-0.255321	0.0779685	0.401261	0.639097	0.726878	0.639097	0.401261	0.0779685	-0.255321	-0.540138	-0.748908	-0.882365	-0.957454	-0.994847	-1.01138	-1.01789	-1.02014	-1.02072	-1.02043	-1.01901	-1.01501	-1.00534
	Neuron 141	1.48186	1.28963	0.988024	0.634889	0.291341	0.00470684	-0.201012	-0.325208	-0.380669	-0.377759	-0.31331	-0.173759	0.0491117	0.34313	0.674385	1.00031	1.2866	1.51696	1.69279	1.82689	1.93579	2.03277	2.12166	2.19266	2.22351	2.18992	2.08448	1.93348	1.7956	1.73498	1.78161	1.90663	2.03352	2.08001	2.0032	1.82001	1.59353	1.39738	1.2791	1.24015	1.24026	1.22203	1.14226	0.993857	0.808774	0.643893	0.558375	0.591506
	Neuron 142	0.658802	0.857075	1.00047	1.04037	0.952394	0.684965	0.436466	0.20901	0.0798103	0.111502	0.337082	0.743721	1.26229	1.77525	2.14864	2.27779	2.12427	1.72477	1.11863	0.551402	0.0424509	-0.339045	-0.554071	-0.617598	-0.511323	-0.304177	-0.0634369	0.144609	0.276587	0.324311	0.309568	0.264795	0.212518	0.156671	0.0896466	0.00750606	-0.0795983	-0.150537	-0.187992	-0.19374	-0.192133	-0.217492	-0.29255	-0.411458	-0.53794	-0.619432	-0.609141	-0.485677
	Neuron 143	-0.481807	-0.458757	-0.404926	-0.341357	-0.271569	-0.172426	-0.0124291	0.219044	0.50322	0.816944	1.16752	1.59837	2.15134	2.81323	3.49141	4.03985	4.31708	4.23833	3.79628	3.05038	2.09893	1.04682	-0.0223192	-1.06058	-2.04774	-2.96131	-3.74143	-4.27705	-4.43101	-4.09785	-3.37328	-1.99727	-0.383015	1.192	2.47223	3.31132	3.71817	3.83508	3.85647	3.93278	4.11245	4.34579	4.53336	4.58201	4.44297	4.12664	3.69827	3.25694
	Neuron 144	1.75983	1.99946	2.24164	2.43983	2.53656	2.49477	2.32617	2.09405	1.88256	1.74886	1.6875	1.62806	1.46778	1.12239	0.570356	-0.130875	-0.864712	-1.5013	-1.9472	-2.17706	-2.2373	-2.22502	-2.25214	-2.40673	-2.72453	-3.18146	-3.70782	-4.21194	-4.59808	-4.77493	-4.66457	-4.22091	-3.45235	-2.43281	-1.28995	-0.174446	0.773567	1.44661	1.77811	1.74516	1.3736	0.742991	-0.0192548	-0.761638	-1.34414	-1.66957	-1.69725	-1.43901
	Neuron 145	0.764488	0.959108	1.15668	1.34127	1.48336	1.5402	1.4694	1.25062	0.901308	0.474741	0.0406733	-0.33945	-0.628988	-0.817854	-0.912567	-0.922784	-0.852028	-0.696695	-0.453318	-0.130582	0.24017	0.603344	0.891616	1.05096	1.06711	0.976908	0.852863	0.765616	0.745278	0.766129	0.764615	0.678491	0.482017	0.197468	-0.11921	-0.405247	-0.613903	-0.724811	-0.743318	-0.69454	-0.61562	-0.545953	-0.515211	-0.53233	-0.581067	-0.625641	-0.624862	-0.549161
	Neuron 146	2.4465	1.57821	0.725747	0.0240413	-0.409563	-0.515875	-0.330011	0.0184294	0.349243	0.494879	0.347239	-0.127985	-0.897208	-1.86585	-2.88438	-3.76799	-4.33929	-4.48232	-4.18378	-3.54303	-2.74759	-2.02184	-1.56179	-1.47501	-1.74865	-2.26135	-2.83437	-3.29814	-3.54468	-3.54605	-3.95362	-3.5396	-3.00995	-2.40058	-1.75674	-1.15383	-0.686917	-0.426349	-0.374153	-0.46424	-0.613063	-0.777539	-0.965735	-1.19093	-1.4185	-1.56584	-1.56486	-1.43303
	Neuron 147	2.89243	3.13624	3.2727	3.23894	3.00331	2.59504	2.10585	1.65918	1.36109	1.25781	1.32156	1.47165	1.62056	1.72089	1.78635	1.87254	2.02858	2.25208	2.48002	2.62345	2.62352	2.49105	2.30381	2.16353	2.13967	2.23405	2.3852	2.5054	2.52459	2.41608	2.44731	2.83542	3.3366	3.91058	4.47497	4.93522	5.21412	5.26627	5.08156	4.69154	4.18209	3.69567	3.40185	3.43661	3.84151	4.54245	5.38334	6.19222
	Neuron 148	-5.56094	-6.33369	-6.94824	-7.44838	-7.85299	-8.1738	-8.43337	-8.66525	-8.89184	-9.09399	-9.19728	-9.09285	-8.689	-7.96703	-7.00876	-5.97819	-5.06536	-4.41863	-4.09431	-4.04153	-4.12542	-4.17735	-4.05151	-3.66568	-3.01324	-2.14783	-1.15713	-0.146023	0.761176	1.41404	1.71064	1.90114	1.66753	1.13168	0.513863	0.0500773	-0.0947634	0.122362	0.619209	1.2235	1.73294	1.98448	1.91276	1.57694	1.14336	0.825528	0.798427	1.11859
	Neuron 149	1.02238	1.2214	1.5477	1.97513	2.47818	3.01472	3.51377	3.88374	4.04165	3.94731	3.62063	3.13094	2.56545	1.99512	1.45398	0.938247	0.421815	-0.119692	-0.687008	-1.24807	-1.74709	-2.12681	-2.35085	-2.4145	-2.34159	-2.17265	-1.95019	-1.70416	-1.44186	-1.14856	-0.802543	-0.39786	0.0388236	0.448631	0.758325	0.906109	0.863585	0.645579	0.30484	-0.0860436	-0.458426	-0.767556	-1.00107	-1.17351	-1.30984	-1.4255	-1.51261	-1.54077
	Neuron 150	1.78476	1.71381	1.5305	1.29558	1.07252	0.901189	0.781794	0.67789	0.537017	0.318198	0.0122817	-0.355122	-0.738672	-1.09632	-1.40581	-1.66557	-1.8822	-2.05604	-2.1757	-2.22471	-2.19315	-2.08435	-1.91199	-1.69195	-1.43791	-1.1649	-0.896062	-0.663298	-0.497472	-0.41442	-0.460229	-0.53058	-0.627704	-0.719784	-0.77254	-0.749118	-0.621926	-0.394409	-0.116132	0.1264	0.244214	0.18579	-0.0434706	-0.39304	-0.797768	-1.20328	-1.57149	-1.87029
	Neuron 151	-1.4715	-0.980555	-0.578985	-0.376477	-0.427411	-0.704208	-1.10707	-1.4999	-1.75623	-1.80156	-1.63785	-1.33507	-0.986842	-0.652797	-0.326673	0.0447187	0.505517	1.04346	1.59116	2.07442	2.46385	2.7817	3.05613	3.26404	3.31708	3.10969	2.59594	1.83814	0.992255	0.242096	-0.273066	-0.496407	-0.445983	-0.180335	0.235126	0.743192	1.28865	1.79987	2.17525	2.29393	2.05762	1.44588	0.547303	-0.461094	-1.3786	-2.04996	-2.40056	-2.43005
	Neuron 152	-2.42813	-1.63401	-0.915007	-0.462861	-0.345265	-0.473694	-0.659574	-0.71949	-0.564818	-0.230513	0.160718	0.470398	0.614399	0.600303	0.516311	0.476828	0.553016	0.729067	0.912766	0.994765	0.919022	0.721473	0.516344	0.439568	0.577839	0.916363	1.33125	1.63437	1.65276	1.30375	0.485703	-0.370166	-1.25437	-2.02861	-2.60899	-2.95151	-3.02531	-2.8033	-2.27759	-1.48336	-0.508795	0.51741	1.45294	2.16957	2.57592	2.63654	2.38592	1.92678
	Neuron 153	1.88465	2.70902	3.686	4.58672	5.19805	5.39546	5.17048	4.6084	3.83904	2.99055	2.1643	1.43272	0.850708	0.465466	0.310101	0.378431	0.600165	0.847569	0.987929	0.957285	0.804609	0.670386	0.709985	1.0105	1.54943	2.21116	2.84371	3.32411	3.60583	3.73193	3.81001	3.96053	4.26369	4.73089	5.30775	5.89266	6.35066	6.5223	6.24925	5.43183	4.09813	2.43506	0.743158	-0.671888	-1.60996	-2.02362	-1.98031	-1.57593
	Neuron 154	5.84654	5.54869	5.36778	5.36923	5.55471	5.85492	6.14568	6.28737	6.17672	5.79155	5.20832	4.58294	4.09997	3.90765	4.06099	4.49486	5.04191	5.49517	5.69316	5.58608	5.24374	4.7982	4.35925	3.96342	3.59058	3.22508	2.90175	2.69505	2.66628	2.82293	3.12804	3.54396	4.0607	4.67757	5.35821	6.00969	6.51609	6.80513	6.89282	6.86632	6.81542	6.76503	6.65846	6.40008	5.92095	5.21918	4.35267	3.4003
	Neuron 155	0.32493	0.234497	0.424122	0.814258	1.225	1.43938	1.2913	0.735833	-0.134559	-1.13455	-2.0651	-2.78795	-3.26512	-3.55343	-3.76338	-4.00537	-4.34816	-4.80317	-5.32929	-5.84355	-6.22995	-6.35363	-6.09167	-5.37888	-4.24878	-2.84402	-1.38244	-0.0872511	0.890575	1.5212	1.88891	2.129	2.34237	2.53872	2.64261	2.55412	2.22096	1.67797	1.03803	0.44894	0.0417078	-0.109288	-0.0012503	0.312709	0.761256	1.28752	1.84872	2.38446
	Neuron 156	2.20509	2.23344	2.34612	2.46396	2.51849	2.47392	2.33237	2.12306	1.88398	1.64531	1.4199	1.2029	0.979628	0.73826	0.482032	0.237157	0.0547438	0.00489369	0.160162	0.56906	1.22928	2.07645	2.99796	3.86554	4.56809	5.02994	5.21422	5.12094	4.7866	4.28221	3.51092	2.97303	2.5131	2.15039	1.86073	1.60171	1.35047	1.13059	1.00796	1.05537	1.30746	1.73425	2.24788	2.73545	3.09784	3.2754	3.25326	3.05197
	Neuron 157	-1.62276	-1.63459	-1.6256	-1.59138	-1.51714	-1.37988	-1.1541	-0.822656	-0.39121	0.0994599	0.571604	0.92592	1.07313	0.969595	0.638146	0.160818	-0.353931	-0.811059	-1.15464	-1.36971	-1.46631	-1.45995	-1.36122	-1.17876	-0.931452	-0.659519	-0.423514	-0.28709	-0.290921	-0.433504	-0.671573	-0.939723	-1.17627	-1.3406	-1.41641	-1.40591	-1.32401	-1.1966	-1.05991	-0.955031	-0.91587	-0.956009	-1.06335	-1.20684	-1.35121	-1.47072	-1.55495	-1.60638
	Neuron 158	0.433861	0.588367	0.766965	0.958747	1.11894	1.18551	1.10766	0.872608	0.519298	0.134258	-0.168968	-0.28155	-0.133107	0.284201	0.910993	1.63804	2.33899	2.90462	3.26436	3.38869	3.27805	2.95243	2.45067	1.83604	1.19382	0.611773	0.150356	-0.177716	-0.403706	-0.577798	-0.0257514	0.223328	0.529157	0.838628	1.08701	1.22018	1.21516	1.08481	0.865767	0.600198	0.323775	0.0647136	-0.150408	-0.29284	-0.33637	-0.26961	-0.107282	0.109769
	Neuron 159	3.2228	2.66925	2.18952	1.76003	1.3552	0.969405	0.617827	0.321501	0.0908347	-0.0782181	-0.190605	-0.23048	-0.150376	0.113306	0.600518	1.28572	2.06302	2.77287	3.25829	3.42042	3.24683	2.80547	2.21564	1.61252	1.11657	0.811218	0.730182	0.85695	1.13942	1.51757	1.95301	2.44397	3.01463	3.68185	4.41676	5.1251	5.66404	5.89584	5.75537	5.2917	4.65063	4.00052	3.44728	2.99788	2.59633	2.19963	1.83186	1.57863
	Neuron 160	4.67276	5.98081	7.45227	8.73484	9.51774	9.65031	9.18416	8.31706	7.27895	6.23056	5.22422	4.22896	3.18651	2.0602	0.857687	-0.370787	-1.5479	-2.59005	-3.42759	-4.01783	-4.34478	-4.40644	-4.19963	-3.71375	-2.93804	-1.87953	-0.586246	0.83315	2.20868	3.34427	3.5295	3.94091	4.0947	4.18207	4.40138	4.8724	5.59302	6.45694	7.31442	8.03628	8.54814	8.83066	8.90535	8.82251	8.64918	8.44652	8.2416	8.01628
	Neuron 161	-2.49766	-2.4896	-2.50997	-2.5145	-2.43811	-2.20242	-1.72148	-0.915489	0.262962	1.79697	3.58229	5.42691	7.07911	8.27978	8.82719	8.63685	7.77538	6.44925	4.94398	3.53402	2.40332	1.61382	1.13069	0.878634	0.787804	0.803398	0.867594	0.906095	0.844074	0.64414	0.333007	-0.0104391	-0.300433	-0.49001	-0.586326	-0.631755	-0.671367	-0.730152	-0.808613	-0.890355	-0.950903	-0.961631	-0.890102	-0.703234	-0.379639	0.0692138	0.579475	1.0333
	Neuron 162	0.311343	1.42432	2.42151	3.193	3.68623	3.92023	3.96667	3.90979	3.80992	3.69161	3.55933	3.42148	3.29516	3.18134	3.03299	2.75447	2.2474	1.47655	0.508742	-0.501645	-1.36946	-1.9444	-2.15588	-2.02241	-1.62473	-1.05487	-0.366081	0.449352	1.44276	2.66455	4.32696	6.14519	8.01469	9.71332	11.0149	11.7584	11.8906	11.4615	10.587	9.41231	8.09715	6.81241	5.72577	4.96975	4.60895	4.62784	4.94313	5.4275
	Neuron 163	-0.670236	-2.42674	-4.15224	-5.53951	-6.34301	-6.46081	-5.97834	-5.14702	-4.29541	-3.70371	-3.49927	-3.6285	-3.92057	-4.20143	-4.38471	-4.48732	-4.5759	-4.69858	-4.85522	-5.01743	-5.16673	-5.31276	-5.47892	-5.6724	-5.86449	-5.99548	-6.00151	-5.84946	-5.56315	-5.22693	-5.32922	-5.24939	-5.40593	-5.778	-6.27001	-6.73736	-7.02776	-7.02759	-6.69948	-6.09392	-5.3224	-4.50024	-3.69189	-2.89715	-2.0925	-1.30049	-0.634266	-0.27659
	Neuron 164	7.61486	7.26612	6.04567	4.16285	1.94816	-0.229175	-2.03364	-3.23144	-3.75045	-3.70356	-3.34204	-2.93958	-2.66035	-2.48718	-2.25165	-1.74303	-0.830754	0.456898	1.92117	3.24634	4.10553	4.28929	3.80203	2.86849	1.83426	1.01066	0.550609	0.41856	0.453723	0.473272	-0.597394	-0.924771	-1.32049	-1.66753	-1.83873	-1.73323	-1.31306	-0.630264	0.17072	0.884851	1.30746	1.30381	0.859067	0.0858311	-0.818227	-1.64952	-2.2845	-2.73442
	Neuron 165	0.137947	-0.275419	-0.73602	-1.22088	-1.71573	-2.19418	-2.60265	-2.86402	-2.90009	-2.66257	-2.15912	-1.46338	-0.702437	-0.0223258	0.457182	0.678283	0.653015	0.44164	0.119798	-0.242176	-0.579948	-0.829984	-0.938699	-0.889471	-0.727027	-0.55153	-0.473767	-0.553764	-0.761453	-0.985498	-1.08519	-0.955645	-0.574313	-0.0130027	0.583518	1.04258	1.22004	1.05184	0.580827	-0.0563727	-0.680609	-1.13779	-1.35221	-1.34369	-1.20583	-1.05992	-1.00678	-1.09508
	Neuron 166	-3.2126	-2.59992	-1.79518	-0.753159	0.488305	1.81677	3.09408	4.20386	5.0683	5.63659	5.87111	5.75553	5.32418	4.68309	3.98832	3.37811	2.89962	2.4864	2.00987	1.37304	0.584659	-0.231527	-0.892654	-1.24061	-1.20609	-0.820766	-0.176398	0.639206	1.5861	2.66698	5.07602	6.8631	8.48795	9.68293	10.1862	9.82997	8.60567	6.66936	4.28472	1.73846	-0.721298	-2.89708	-4.62077	-5.7417	-6.1529	-5.84389	-4.93623	-3.66327
	Neuron 167	0.685214	1.01693	1.24691	1.32524	1.24198	1.02676	0.732541	0.415061	0.118616	-0.129303	-0.317331	-0.446888	-0.527726	-0.573116	-0.595656	-0.604577	-0.604649	-0.596023	-0.57445	-0.53201	-0.459199	-0.348987	-0.202141	-0.0313592	0.138735	0.276957	0.354621	0.354621	0.276957	0.138735	-0.0313593	-0.202142	-0.348989	-0.459209	-0.532057	-0.574638	-0.596703	-0.606848	-0.610965	-0.612337	-0.612345	-0.611011	-0.607034	-0.59737	-0.57678	-0.538212	-0.475037	-0.385408
	Neuron 168	0.560512	0.582728	0.464691	0.262827	0.0262594	-0.226135	-0.503354	-0.816597	-1.15059	-1.45517	-1.665	-1.73504	-1.66907	-1.52391	-1.38642	-1.33436	-1.40095	-1.56051	-1.74201	-1.86263	-1.86396	-1.73401	-1.50669	-1.24184	-0.9973	-0.807415	-0.677542	-0.594472	-0.543537	-0.520253	-0.529339	-0.573122	-0.638473	-0.69209	-0.688148	-0.58457	-0.35966	-0.0220522	0.388569	0.808608	1.16321	1.38263	1.42001	1.26625	0.956038	0.560522	0.166811	-0.150085
	Neuron 169	-0.0299176	0.378755	0.708486	0.769514	0.396073	-0.461789	-1.69095	-3.04089	-4.21456	-4.98029	-5.2486	-5.07983	-4.63055	-4.07757	-3.56193	-3.17273	-2.96142	-2.95832	-3.16807	-3.54415	-3.96626	-4.24944	-4.19528	-3.6677	-2.65611	-1.28948	0.210487	1.61371	2.75624	3.56573	4.03527	4.1785	4.00511	3.52849	2.78562	1.84209	0.775585	-0.344452	-1.46125	-2.51917	-3.45341	-4.19477	-4.6869	-4.90459	-4.86572	-4.63487	-4.31357	-4.01051
	Neuron 170	1.71899	1.91823	1.96616	1.87964	1.72003	1.57177	1.52341	1.65293	2.01009	2.5925	3.32561	4.06591	4.63662	4.88348	4.72355	4.16711	3.31009	2.30533	1.32003	0.48779	-0.128053	-0.53897	-0.797682	-0.946165	-0.978429	-0.839469	-0.456377	0.219315	1.17797	2.3361	3.54017	4.59073	5.28622	5.47809	5.11821	4.27577	3.11335	1.83208	0.611836	-0.428236	-1.23844	-1.82263	-2.21197	-2.44121	-2.53507	-2.50659	-2.36434	-2.11952
	Neuron 171	1.37152	1.18914	0.984138	0.83675	0.80228	0.897995	1.1036	1.37098	1.63935	1.85226	1.97112	1.98	1.88053	1.68145	1.38925	1.00329	0.515293	-0.0859477	-0.801083	-1.59744	-2.38777	-3.03131	-3.37205	-3.30638	-2.84826	-2.15294	-1.47568	-1.07306	-1.08925	-1.48702	-0.919239	-1.02298	-0.90795	-0.592809	-0.233328	-0.0256138	-0.0983972	-0.458245	-1.00693	-1.60268	-2.12092	-2.48677	-2.67813	-2.71277	-2.63177	-2.48279	-2.30154	-2.09393
	Neuron 172	-0.346936	0.736033	1.76409	2.62863	3.27777	3.03621	3.28354	3.37734	3.32416	3.12833	2.79905	2.342	1.74977	1.01381	0.159748	-0.720916	-1.47535	-1.93894	-2.37685	-2.05934	-1.45014	-0.688601	0.0960628	0.360612	0.967797	1.44963	1.78993	1.99128	2.07932	2.08891	2.04021	1.92861	1.74341	1.50258	1.27325	1.15796	1.25414	1.61141	2.20489	2.92841	3.60766	4.03834	4.05025	3.57669	2.69121	1.58471	0.491927	-0.393498
	Neuron 173	1.50822	1.31703	1.2985	1.34696	1.35619	1.28264	1.15757	1.04692	0.993634	0.98116	0.935596	0.760358	0.384354	-0.199893	-0.929893	-1.70703	-2.4544	-3.1618	-3.88412	-4.68896	-5.58537	-6.48141	-7.20163	-7.55879	-7.44091	-6.86389	-5.95909	-4.90492	-3.84805	-2.8653	-1.98554	-1.24588	-0.732519	-0.571336	-0.870478	-1.64906	-2.79436	-4.07347	-5.19689	-5.90513	-6.04001	-5.57423	-4.59845	-3.28717	-1.86441	-0.573266	0.360001	0.769594
	Neuron 174	0.800694	0.534746	0.213778	-0.0374166	-0.123286	-0.0186073	0.227516	0.524271	0.789236	0.990945	1.16472	1.39496	1.77063	2.33165	3.02981	3.72563	4.22948	4.37328	4.07955	3.39305	2.45899	1.45954	0.540055	-0.239863	-0.90677	-1.52591	-2.13371	-2.69255	-3.09746	-3.23018	-3.24305	-2.76255	-2.08045	-1.32557	-0.615677	-0.0337031	0.371464	0.572926	0.561311	0.356517	0.0252855	-0.318481	-0.546761	-0.57415	-0.403522	-0.125511	0.133472	0.282592
	Neuron 175	2.35128	1.38552	0.386656	-0.46889	-1.0141	-1.11268	-0.667356	0.355883	1.88057	3.68558	5.43521	6.78676	7.52623	7.65385	7.37245	6.99468	6.82613	7.07632	7.81726	8.98323	10.3974	11.8136	12.9625	13.5972	13.5382	12.7209	11.2374	9.34355	7.40208	5.76487	4.64357	4.04478	3.81481	3.76742	3.80648	3.95945	4.30841	4.88592	5.6227	6.37898	7.01649	7.44504	7.61938	7.51853	7.14911	6.57421	5.92944	5.39281
	Neuron 176	-2.59855	-3.29834	-3.54099	-3.28385	-2.55243	-1.41872	-0.000671839	1.52531	2.93478	4.01398	4.64991	4.89617	4.96041	5.10564	5.5168	6.20987	7.03325	7.7518	8.15779	8.14719	7.72933	6.97777	5.96108	4.70075	3.18545	1.43175	-0.454702	-2.26849	-3.76041	-4.72839	-5.75844	-5.44702	-4.72659	-3.7933	-2.83461	-2.00807	-1.42746	-1.14134	-1.11578	-1.24941	-1.42983	-1.6	-1.78744	-2.07459	-2.53372	-3.17066	-3.90693	-4.5995
	Neuron 177	7.22855	6.64676	6.1922	5.88921	5.70655	5.58252	5.45806	5.2978	5.09326	4.85538	4.60466	4.36232	4.14207	3.94353	3.75085	3.53979	3.2933	3.02015	2.76323	2.58413	2.52589	2.57911	2.68344	2.77097	2.81998	2.87401	3.0094	3.2771	3.66204	4.08181	4.41574	4.54399	4.38629	3.9356	3.27284	2.54329	1.89462	1.41125	1.09294	0.894903	0.795921	0.836752	1.09637	1.62567	2.39254	3.28201	4.15269	4.91096
PSTH OUCR
	Time (s):	-2.5	-2.49	-2.48	-2.47	-2.46	-2.45	-2.44	-2.43	-2.42	-2.41	-2.4	-2.39	-2.38	-2.37	-2.36	-2.35	-2.34	-2.33	-2.32	-2.31	-2.3	-2.29	-2.28	-2.27	-2.26	-2.25	-2.24	-2.23	-2.22	-2.21	-2.2	-2.19	-2.18	-2.17	-2.16	-2.15	-2.14	-2.13	-2.12	-2.11	-2.1	-2.09	-2.08	-2.07	-2.06	-2.05	-2.04	-2.03
	Neuron 1	11.7645	12.439	13.141	13.6112	13.6811	13.3255	12.6573	11.8655	11.1351	10.5874	10.2664	10.1616	10.241	10.4715	10.8179	11.2343	11.6613	12.0408	12.3407	12.5697	12.7684	12.9762	13.1992	13.4015	13.5283	13.5419	13.4402	13.245	12.9747	12.6271	12.1866	11.6444	11.0101	10.3082	9.56736	8.82064	8.11867	7.54365	7.20379	7.20064	7.58168	8.305	9.23877	10.1983	11.0019	11.5173	11.6812	11.4895
	Neuron 2	8.53738	8.03088	6.96003	5.65227	4.46673	3.66463	3.34971	3.49121	3.99194	4.74697	5.65931	6.62144	7.49852	8.14227	8.43228	8.3154	7.81641	7.01849	6.03231	4.97192	3.94055	3.02015	2.26193	1.68255	1.26994	0.996227	0.83075	0.747172	0.723838	0.74156	0.785154	0.851581	0.959322	1.1486	1.46688	1.94552	2.58011	3.32164	4.07736	4.71933	5.10661	5.12783	4.75342	4.0655	3.2361	2.45934	1.88055	1.56709
	Neuron 3	5.77348	6.08507	6.37829	6.68597	7.03782	7.443	7.86734	8.21981	8.36759	8.18308	7.60067	6.65302	5.47056	4.24909	3.1974	2.47508	2.1366	2.10874	2.2237	2.29942	2.22528	2.00759	1.75812	1.64033	1.80132	2.31292	3.13888	4.1391	5.11276	5.86607	6.27699	6.32815	6.095	5.69964	5.25657	4.83482	4.44667	4.06022	3.62872	3.12662	2.57572	2.04175	1.59607	1.26414	0.997663	0.695347	0.265532	-0.303371
	Neuron 4	7.86869	6.8845	5.98226	5.20564	4.46637	3.61734	2.57634	1.41015	0.321787	-0.443868	-0.71159	-0.444981	0.24828	1.16388	2.07701	2.81896	3.32328	3.621	3.7939	3.92395	4.07395	4.29886	4.65538	5.18299	5.86436	6.60068	7.23037	7.58846	7.5754	7.19869	6.56722	5.84431	5.18589	4.6944	4.40663	4.31187	4.38084	4.58368	4.88923	5.25538	5.62806	5.9581	6.22622	6.45435	6.68806	6.95725	7.24134	7.46452
	Neuron 5	4.37079	4.29077	4.63565	5.29895	6.15195	7.07342	7.95838	8.71082	9.24145	9.48553	9.42836	9.11009	8.59862	7.95407	7.21674	6.42144	5.60777	4.80209	3.98654	3.09793	2.07675	0.936352	-0.202889	-1.1439	-1.68811	-1.70875	-1.18622	-0.199568	1.10787	2.56572	4.00474	5.28078	6.30505	7.07819	7.70382	8.35283	9.1777	10.2178	11.3559	12.3603	12.9958	13.1405	12.8447	12.2998	11.7367	11.3115	11.0399	10.8087
	Neuron 6	3.36425	3.59874	3.81324	4.00819	4.17846	4.29996	4.32442	4.20035	3.91815	3.54916	3.2408	3.15631	3.39029	3.9135	4.58385	5.21628	5.6656	5.8727	5.85619	5.67253	5.38437	5.05701	4.76928	4.61127	4.65885	4.94018	5.41606	5.98239	6.49017	6.77689	6.70573	6.20464	5.29143	4.07255	2.71438	1.39755	0.271629	-0.573725	-1.11268	-1.3666	-1.38078	-1.20764	-0.900625	-0.513565	-0.0991888	0.296051	0.638798	0.913016
	Neuron 7	5.89351	5.46622	4.89579	4.16964	3.31174	2.39242	1.51819	0.803573	0.33915	0.169017	0.281484	0.610074	1.0443	1.45365	1.72399	1.79396	1.67237	1.42623	1.14739	0.917788	0.7894	0.782505	0.895432	1.11479	1.41654	1.75617	2.05861	2.22582	2.1712	1.86662	1.37072	0.812421	0.332271	0.0126705	-0.165004	-0.315678	-0.602687	-1.16791	-2.06624	-3.2288	-4.47129	-5.54877	-6.23674	-6.40401	-6.04478	-5.2587	-4.19501	-2.99358
	Neuron 8	13.6304	13.4399	12.9331	11.0235	10.2863	9.79512	9.6906	9.96752	10.4695	10.9465	11.1503	10.9259	10.2589	9.26081	8.1109	6.99126	6.04799	5.38011	5.03729	5.01453	5.25484	5.68021	6.24778	6.99229	8.00971	9.37756	11.0646	12.9001	14.6318	16.0319	16.9799	17.4701	17.5529	17.2605	16.5711	15.433	13.8248	11.8079	9.53523	7.2096	5.01633	3.06731	1.38517	-0.0654857	-1.31549	-2.3287	-2.9762	-3.07286
	Neuron 9	0.533731	-0.0923872	-0.854617	-1.70246	-2.58792	-3.41191	-4.01025	-4.20683	-3.90767	-3.17609	-2.23788	-1.40517	-0.951119	-0.994526	-1.45288	-2.09162	-2.64595	-2.94782	-2.98594	-2.86911	-2.72521	-2.60456	-2.44532	-2.11269	-1.48	-0.504786	0.734159	2.04859	3.1929	3.93712	4.13597	3.76919	2.93859	1.82672	0.638529	-0.449991	-1.323	-1.93572	-2.30934	-2.51211	-2.62844	-2.72384	-2.81993	-2.89177	-2.88699	-2.75114	-2.44174	-1.92821
	Neuron 10	3.35599	3.77057	3.74382	3.40499	2.93205	2.47521	2.11156	1.84701	1.65363	1.51324	1.43885	1.46165	1.59588	1.8118	2.04182	2.21793	2.31042	2.33656	2.33561	2.33741	2.35578	2.41107	2.55354	2.85378	3.35478	4.01727	4.70288	5.21635	5.38815	5.15265	4.58104	3.855	3.19676	2.78799	2.70862	2.91456	3.25881	3.54883	3.62345	3.42294	3.02158	2.60123	2.37063	2.46541	2.87906	3.4628	3.99483	4.27885
	Neuron 11	0.818361	1.39191	2.1322	2.56628	3.37386	4.07919	4.59329	4.8397	4.76591	4.364	3.68887	2.86013	2.04028	1.39295	1.03503	1.00196	1.24194	1.64136	2.06809	2.41296	2.61604	2.67297	2.6217	2.5131	2.3758	2.19511	1.92432	1.52916	1.03942	0.56904	0.282012	0.318799	0.72873	1.45145	2.35446	3.29373	4.15417	4.85419	5.33364	5.55427	5.51859	5.28522	4.95615	4.63438	4.3755	4.16219	3.91593	3.53945
	Neuron 12	4.55248	3.4813	2.34825	1.28846	0.423691	-0.155597	-0.410819	-0.366862	-0.103777	0.270657	0.654967	0.979171	1.2126	1.35671	1.43115	1.45864	1.44854	1.38196	1.21018	0.87884	0.372599	-0.247501	-0.844836	-1.2528	-1.33952	-1.05363	-0.430369	0.432919	1.40764	2.35784	3.16283	3.74654	4.10501	4.3104	4.48079	4.72982	5.12351	5.66226	6.2872	6.90066	7.39305	7.67254	7.69068	7.45179	6.9978	6.37647	5.61581	4.72507
	Neuron 13	10.0604	11.2175	11.8929	11.6023	11.6814	11.6431	11.5904	11.5079	11.285	10.8019	10.0218	9.02783	7.98665	7.06914	6.37969	5.93304	5.67939	5.54782	5.47395	5.40039	5.26663	5.01355	4.61088	4.09042	3.55653	3.15791	3.0305	3.24048	3.7558	4.45863	5.19012	5.80502	6.21191	6.38654	6.36386	6.22344	6.07597	6.04401	6.22701	6.6569	7.26827	7.90821	8.38793	8.5525	8.33542	7.77659	7.00211	6.17926
	Neuron 14	6.02986	5.8826	5.78273	5.85237	6.12204	6.50384	6.83446	6.96071	6.81706	6.45716	6.03205	5.73029	5.70479	6.01255	6.5915	7.28548	7.90628	8.30433	8.41921	8.29597	8.06833	7.915	7.99396	8.36798	8.9535	9.53463	9.85654	9.75508	9.2398	8.47248	7.66014	6.94317	6.35098	5.83426	5.32692	4.78794	4.2092	3.60708	3.01846	2.50515	2.15662	2.0808	2.38104	3.12498	4.31299	5.85346	7.55474	9.14613
	Neuron 15	1.53004	1.21665	0.806921	0.450768	0.272028	0.318299	0.534739	0.777869	0.873034	0.694295	0.225176	-0.435164	-1.12169	-1.67481	-1.99001	-2.02427	-1.76986	-1.22444	-0.383219	0.740923	2.08584	3.52358	4.87695	5.9657	6.65927	6.90996	6.75236	6.27487	5.58153	4.76321	3.88603	2.9939	2.11709	1.28086	0.510337	-0.170227	-0.742506	-1.19802	-1.53495	-1.74825	-1.82181	-1.73365	-1.47653	-1.0827	-0.632679	-0.23473	0.018801	0.0931977
	Neuron 16	7.0698	7.48379	7.52594	6.61091	5.89144	4.93026	3.8577	2.78708	1.78977	0.891891	0.0899806	-0.625928	-1.25606	-1.78892	-2.21002	-2.51194	-2.69893	-2.78524	-2.78893	-2.72184	-2.57755	-2.32467	-1.91557	-1.3142	-0.531672	0.352849	1.20384	1.87081	2.23689	2.24922	1.92254	1.32497	0.559866	-0.251539	-0.989822	-1.56014	-1.91006	-2.03254	-1.9542	-1.72055	-1.39073	-1.0407	-0.760396	-0.632058	-0.694009	-0.91135	-1.17623	-1.34484
	Neuron 17	0.0832052	0.89086	1.41344	0.940327	0.587722	-0.129571	-1.05387	-1.99736	-2.79547	-3.32963	-3.52051	-3.31947	-2.72274	-1.8035	-0.731653	0.249635	0.896455	1.05838	0.746084	0.13151	-0.52449	-0.980254	-1.10175	-0.893702	-0.472467	-0.0066881	0.344065	0.473517	0.348162	0.00136993	-0.493043	-1.05613	-1.63093	-2.18602	-2.69279	-3.09396	-3.29392	-3.19335	-2.75824	-2.07905	-1.37	-0.893962	-0.850543	-1.29246	-2.11363	-3.10244	-4.01794	-4.64998
	Neuron 18	-0.354342	0.0538581	0.448732	0.780472	0.991716	1.03988	0.921256	0.680293	0.394026	0.137248	-0.049677	-0.167267	-0.233296	-0.249315	-0.185525	0.00348862	0.343709	0.811184	1.32487	1.76789	2.02924	2.04892	1.84668	1.52021	1.21248	1.06212	1.15753	1.51289	2.07323	2.74269	3.41988	4.0224	4.49213	4.78759	4.87956	4.76074	4.46318	4.06456	3.67027	3.37813	3.2472	3.28687	3.46542	3.72489	3.99223	4.18741	4.23555	4.08748
	Neuron 19	-0.394168	-0.638433	-0.792696	-0.629896	-0.350267	-0.043765	0.211878	0.378843	0.461184	0.486785	0.489865	0.509011	0.517958	0.740541	1.12897	1.66052	2.24634	2.76639	2.94936	3.1135	3.14682	3.1173	3.06887	3.00122	2.88454	2.692	2.42458	2.1129	1.79827	1.50648	1.22981	0.9272	0.544345	0.04475	-0.565443	-1.2345	-1.88687	-2.45607	-2.90803	-3.24178	-3.47054	-3.59896	-3.61251	-3.48473	-3.19549	-2.74731	-2.16998	-1.51391
	Neuron 20	1.68006	1.74769	1.9781	2.37204	2.94726	3.71173	4.63134	5.60911	6.48732	7.07759	7.21471	6.81653	5.92202	4.68471	3.32089	2.03697	0.968881	0.157433	-0.435501	-0.881955	-1.23831	-1.5167	-1.68966	-1.71885	-1.58515	-1.30143	-0.90591	-0.446559	0.0316307	0.491414	0.900854	1.22789	1.43929	1.5127	1.46233	1.36213	1.33977	1.52743	1.9888	2.6674	3.39545	3.96349	4.2101	4.08049	3.62869	2.9769	2.26573	1.62026
	Neuron 21	-0.246986	-0.207452	-0.31502	-0.652915	-1.16967	-1.73349	-2.20463	-2.48602	-2.53942	-2.37947	-2.06295	-1.67943	-1.33733	-1.13872	-1.14692	-1.36347	-1.73215	-2.17264	-2.62559	-3.081	-3.57261	-4.14321	-4.80385	-5.51198	-6.18096	-6.71368	-7.04055	-7.14188	-7.04467	-6.79562	-6.42207	-5.90064	-5.15511	-4.09234	-2.65969	-0.889285	1.09896	3.13444	5.04593	6.69489	7.98156	8.83521	9.20747	9.07986	8.48006	7.49055	6.23564	4.84946
	Neuron 22	-0.898836	-1.07356	-0.872003	-0.293604	0.573256	1.55412	2.42714	2.98778	3.11281	2.79637	2.14437	1.33283	0.549119	-0.0611528	-0.424261	-0.539544	-0.458508	-0.256119	-0.00696728	0.229067	0.41396	0.534468	0.599928	0.63205	0.647922	0.645322	0.603132	0.501752	0.351388	0.203573	0.128338	0.165854	0.287073	0.398559	0.396636	0.237037	-0.0292897	-0.281055	-0.395462	-0.313986	-0.0636291	0.273417	0.614098	0.915266	1.18064	1.43961	1.71774	2.01668
	Neuron 23	-0.988551	-0.92336	-0.844829	-0.917545	-0.816366	-0.783292	-0.854247	-1.04678	-1.34816	-1.70961	-2.05537	-2.3082	-2.41957	-2.38627	-2.24356	-2.04023	-1.81203	-1.56894	-1.30192	-1.00065	-0.666298	-0.307733	0.0732749	0.48952	0.955332	1.46055	1.95441	2.35628	2.58805	2.60713	2.42177	2.08513	1.676	1.27448	0.93818	0.685384	0.493065	0.313968	0.106726	-0.136697	-0.383163	-0.577013	-0.675407	-0.678034	-0.631405	-0.60543	-0.658873	-0.81506
	Neuron 24	4.79175	4.52744	4.21102	3.8533	3.49308	3.22567	3.18167	3.46622	4.09583	4.96794	5.87681	6.56931	6.82271	6.52003	5.69519	4.52573	3.27113	2.18146	1.41707	1.0141	0.905578	0.977568	1.1239	1.27192	1.37937	1.42507	1.41326	1.38659	1.42492	1.61652	2.01657	2.62316	3.38728	4.24461	5.14197	6.04187	6.90965	7.69834	8.34083	8.75082	8.83266	8.50396	7.73143	6.56706	5.16181	3.73947	2.53596	1.73115
	Neuron 25	3.08761	3.09803	3.16716	3.24427	3.26585	3.21402	3.15499	3.23451	3.62559	4.44423	5.66838	7.10488	8.4377	9.34908	9.65627	9.38798	8.75821	8.05707	7.52295	7.26158	7.24341	7.3641	7.5202	7.65064	7.727	7.71769	7.56821	7.21894	6.64577	5.89069	5.06164	4.30466	3.76519	3.5527	3.71594	4.23337	5.02484	5.98604	7.03218	8.12227	9.24055	10.343	11.3111	11.9596	12.1076	11.677	10.7537	9.56898
	Neuron 26	3.02522	2.66452	2.30147	1.81449	1.52402	1.31179	1.19854	1.18931	1.2707	1.4115	1.56267	1.65959	1.63528	1.44705	1.10456	0.679047	0.282843	0.0280205	-0.013101	0.173754	0.551384	1.05068	1.58748	2.07046	2.40787	2.52431	2.38717	2.02586	1.52533	0.992772	0.51777	0.150378	-0.0941222	-0.216087	-0.217564	-0.103543	0.106749	0.371588	0.631524	0.82767	0.9242	0.921035	0.846913	0.735858	0.603269	0.439701	0.227069	-0.0362652
	Neuron 27	-0.214498	-0.233569	-0.145354	0.0156989	0.222656	0.454304	0.691337	0.9145	1.10406	1.23967	1.30335	1.28854	1.21131	1.11358	1.05262	1.08242	1.23851	1.53109	1.94242	2.42478	2.90413	3.2972	3.53817	3.59787	3.4818	3.21129	2.80678	2.28731	1.68191	1.03769	0.414078	-0.133362	-0.568771	-0.882537	-1.08739	-1.20849	-1.27323	-1.30445	-1.31796	-1.32293	-1.32357	-1.32034	-1.30979	-1.28308	-1.2234	-1.10439	-0.8918	-0.550558
	Neuron 28	2.14527	2.74691	2.9858	2.53479	2.00922	1.24297	0.382411	-0.439412	-1.12735	-1.62581	-1.90708	-1.95989	-1.7875	-1.41658	-0.908817	-0.362947	0.10124	0.374178	0.390712	0.153222	-0.264636	-0.735582	-1.11567	-1.29339	-1.23487	-1.00159	-0.723765	-0.535144	-0.50264	-0.591897	-0.689217	-0.664119	-0.433488	0.00609292	0.585371	1.19346	1.71276	2.04711	2.1411	1.98927	1.62999	1.12249	0.517066	-0.161844	-0.905907	-1.69228	-2.45631	-3.09101
	Neuron 29	4.48012	4.49453	4.29582	3.52526	3.25383	3.10463	3.14913	3.39338	3.7767	4.19506	4.53427	4.69745	4.62108	4.28231	3.70223	2.94619	2.11931	1.35365	0.784579	0.518341	0.59995	0.995573	1.6001	2.26841	2.85668	3.25825	3.42542	3.37678	3.19022	2.97973	2.85609	2.88056	3.03055	3.19783	3.22822	2.99008	2.43901	1.64402	0.760087	-0.0375116	-0.622144	-0.955731	-1.08724	-1.11876	-1.15973	-1.29008	-1.54449	-1.91743
	Neuron 30	0.887694	0.650176	0.454133	0.189474	0.227519	0.422188	0.728826	1.05126	1.27186	1.29191	1.06238	0.594151	-0.0501638	-0.772746	-1.45908	-1.9989	-2.31156	-2.37114	-2.2197	-1.95701	-1.70502	-1.55969	-1.55247	-1.64217	-1.74353	-1.77777	-1.71591	-1.58793	-1.45303	-1.35231	-1.27761	-1.17711	-0.991441	-0.693496	-0.30605	0.110697	0.489858	0.786899	0.992141	1.12314	1.20345	1.23966	1.20968	1.07061	0.785572	0.357068	-0.152348	-0.627831
	Neuron 31	3.11836	4.05798	4.74676	5.42387	5.57392	5.31055	4.60629	3.4896	2.07571	0.557537	-0.847161	-1.96367	-2.70733	-3.09154	-3.20108	-3.1458	-3.01234	-2.83261	-2.58451	-2.22501	-1.73302	-1.13113	-0.47345	0.182914	0.792634	1.31229	1.68526	1.84816	1.76181	1.44054	0.95222	0.387766	-0.174893	-0.687152	-1.12193	-1.45633	-1.66197	-1.71095	-1.59434	-1.34181	-1.02631	-0.742867	-0.566881	-0.516065	-0.542797	-0.564847	-0.515564	-0.381277
	Neuron 32	-2.20557	-2.61135	-2.98704	-3.29163	-3.53124	-3.74131	-3.95406	-4.17177	-4.36035	-4.46584	-4.44452	-4.28901	-4.03465	-3.74115	-3.46041	-3.21094	-2.97489	-2.71839	-2.41971	-2.08524	-1.74482	-1.43401	-1.17897	-0.993499	-0.885742	-0.864533	-0.937117	-1.09802	-1.31732	-1.53946	-1.69816	-1.74214	-1.65856	-1.48191	-1.28268	-1.13877	-1.10172	-1.17583	-1.32419	-1.49849	-1.67079	-1.84384	-2.03541	-2.25338	-2.48221	-2.68931	-2.84423	-2.93755
	Neuron 33	0.451588	0.407756	0.520089	0.809651	1.24118	1.73707	2.20063	2.54041	2.69089	2.62809	2.37983	2.02613	1.68282	1.46645	1.45221	1.64693	1.99284	2.39632	2.75934	2.99658	3.04152	2.8555	2.44322	1.8606	1.19967	0.552785	-0.0224707	-0.51473	-0.939939	-1.30639	-1.58921	-1.7345	-1.69401	-1.46913	-1.13208	-0.802864	-0.589982	-0.530591	-0.56991	-0.593874	-0.493114	-0.217619	0.207841	0.708586	1.20151	1.62485	1.94321	2.13576
	Neuron 34	-1.92757	-2.11714	-2.24005	-2.29118	-2.27157	-2.18168	-2.02371	-1.81092	-1.57601	-1.36953	-1.24396	-1.22896	-1.31078	-1.42735	-1.4821	-1.37095	-1.01538	-0.396008	0.421556	1.28363	1.98264	2.3262	2.21299	1.67481	0.86066	-0.0262112	-0.799901	-1.33562	-1.575	-1.50991	-1.17054	-0.629243	-0.00867445	0.529657	0.828757	0.796167	0.444902	-0.113185	-0.71909	-1.23233	-1.57577	-1.744	-1.7819	-1.75033	-1.6943	-1.62463	-1.51978	-1.34791
	Neuron 35	2.4211	2.55191	2.64677	2.62336	2.4418	2.11261	1.67949	1.18893	0.664214	0.101087	-0.510605	-1.15594	-1.78235	-2.31914	-2.71398	-2.95633	-3.07219	-3.10062	-3.07385	-3.01169	-2.92456	-2.81509	-2.67565	-2.48554	-2.21153	-1.81225	-1.24828	-0.500106	0.407411	1.3861	2.28927	2.95103	3.24998	3.16565	2.79291	2.30064	1.85388	1.54142	1.34731	1.17887	0.930971	0.548705	0.0557705	-0.459609	-0.884244	-1.11812	-1.09509	-0.790041
	Neuron 36	1.73487	2.81811	3.62214	3.9711	4.06337	3.68572	2.9574	2.06011	1.17015	0.395297	-0.255116	-0.851651	-1.48393	-2.18666	-2.8951	-3.46192	-3.73141	-3.62723	-3.19751	-2.58928	-1.97314	-1.46901	-1.11539	-0.888773	-0.748285	-0.673831	-0.6814	-0.817578	-1.14197	-1.70158	-2.49858	-3.46066	-4.43461	-5.22075	-5.64168	-5.60961	-5.14944	-4.36335	-3.36466	-2.22853	-0.987743	0.337013	1.70745	3.06537	4.35663	5.55659	6.6701	7.69893
	Neuron 37	-0.533648	0.0066538	0.470599	1.06654	1.23174	1.26675	1.23499	1.17112	1.07289	0.925702	0.731894	0.517815	0.315604	0.138647	-0.0282141	-0.217592	-0.457092	-0.749492	-1.06397	-1.33972	-1.50064	-1.479	-1.24285	-0.816038	-0.278099	0.261596	0.707611	1.02026	1.23283	1.43106	1.70097	2.07107	2.48338	2.81497	2.94209	2.80975	2.4642	2.03002	1.65025	1.42888	1.40515	1.56096	1.84055	2.16454	2.43814	2.56643	2.48196	2.17327
	Neuron 38	0.263409	-0.182858	-0.53761	-0.785701	-0.940796	-1.02985	-1.07906	-1.10846	-1.13252	-1.16009	-1.19205	-1.22134	-1.23881	-1.24153	-1.23486	-1.22372	-1.19843	-1.12733	-0.965515	-0.678313	-0.266836	0.220953	0.70303	1.09471	1.34091	1.43097	1.3904	1.25948	1.07431	0.859697	0.63194	0.403603	0.184309	-0.0221249	-0.218902	-0.411042	-0.594807	-0.748975	-0.835662	-0.81214	-0.647264	-0.333462	0.110636	0.645	1.21493	1.7562	2.20004	2.4826
	Neuron 39	-0.32434	-0.408099	-0.391037	-0.321349	-0.253417	-0.226264	-0.250601	-0.309421	-0.370539	-0.403313	-0.390091	-0.327526	-0.219973	-0.0711944	0.120054	0.358059	0.642653	0.960493	1.28168	1.5661	1.77742	1.8963	1.92451	1.8781	1.77581	1.63273	1.46473	1.29932	1.18041	1.15682	1.25725	1.46774	1.72985	1.96502	2.11131	2.14871	2.09653	1.98711	1.83861	1.64958	1.42008	1.18108	1.00504	0.982472	1.17433	1.57032	2.08236	2.57982
	Neuron 40	5.96907	5.77848	5.41743	4.56619	3.8701	3.07378	2.28084	1.601	1.11115	0.831892	0.73078	0.746932	0.819541	0.903774	0.969002	0.987804	0.92968	0.767097	0.489314	0.112549	-0.321293	-0.755813	-1.13419	-1.41068	-1.55823	-1.57271	-1.4723	-1.28995	-1.05993	-0.80463	-0.529665	-0.22941	0.103261	0.47272	0.884624	1.35046	1.88167	2.47176	3.07857	3.62404	4.01766	4.19205	4.12926	3.86357	3.46439	3.01335	2.5869	2.24487
	Neuron 41	0.128225	0.556981	0.981389	1.24819	1.41184	1.37797	1.15592	0.798625	0.383029	-0.0156486	-0.344794	-0.582831	-0.734699	-0.819902	-0.860282	-0.872123	-0.863437	-0.835149	-0.784668	-0.710607	-0.616745	-0.512453	-0.407536	-0.303187	-0.185376	-0.0281601	0.190935	0.47043	0.772421	1.02858	1.16465	1.13172	0.927851	0.598695	0.217566	-0.143224	-0.435046	-0.640693	-0.76804	-0.837083	-0.868182	-0.875373	-0.864694	-0.835847	-0.785927	-0.714389	-0.627779	-0.541589
	Neuron 42	1.83145	1.37264	0.77151	0.150401	-0.386507	-0.768637	-0.962982	-0.973348	-0.838663	-0.628028	-0.426826	-0.312148	-0.325524	-0.457896	-0.657634	-0.858374	-1.01065	-1.09957	-1.1409	-1.16119	-1.17611	-1.17951	-1.14808	-1.05696	-0.895894	-0.67682	-0.429031	-0.185645	0.0303378	0.212251	0.365965	0.501643	0.629994	0.766732	0.939188	1.18399	1.5301	1.97347	2.4593	2.88825	3.15171	3.18229	2.99073	2.66369	2.32096	2.05904	1.91656	1.87763
	Neuron 43	1.58764	1.35214	1.12038	0.877678	0.620752	0.365066	0.142841	-0.00618636	-0.0434722	0.0641105	0.339166	0.780137	1.34181	1.92584	2.39758	2.62892	2.54695	2.16169	1.55912	0.866551	0.211416	-0.308241	-0.635899	-0.757035	-0.694588	-0.499901	-0.236458	0.041028	0.301472	0.535726	0.740156	0.901097	0.995615	1.0074	0.939942	0.810955	0.631919	0.39365	0.0746418	-0.333163	-0.803862	-1.28041	-1.69771	-2.00684	-2.18391	-2.22286	-2.12426	-1.89284
	Neuron 44	1.78175	1.72485	1.63978	1.45355	1.31652	1.15387	0.990894	0.861779	0.790047	0.774099	0.785506	0.779006	0.708891	0.546554	0.293887	-0.0136816	-0.318809	-0.565641	-0.723776	-0.799289	-0.826252	-0.843967	-0.873472	-0.906848	-0.914988	-0.868879	-0.761558	-0.617053	-0.479836	-0.390425	-0.362636	-0.378057	-0.401907	-0.40888	-0.399889	-0.397477	-0.424067	-0.48021	-0.539554	-0.564358	-0.530229	-0.442365	-0.331985	-0.235669	-0.17191	-0.130086	-0.0774286	0.0224619
	Neuron 45	-0.485164	-0.351792	-0.318505	-0.311519	-0.358104	-0.411548	-0.420308	-0.349914	-0.193288	0.0312725	0.28936	0.54179	0.700592	0.855507	0.950807	0.998257	1.01874	1.03359	1.00974	1.03212	1.04488	1.03135	0.982629	0.906373	0.827108	0.776405	0.776471	0.825847	0.897413	0.952835	0.965129	0.932055	0.868581	0.784615	0.668376	0.491402	0.231771	-0.103758	-0.475955	-0.828951	-1.11292	-1.29948	-1.38435	-1.38074	-1.30981	-1.19284	-1.04741	-0.887882
	Neuron 46	-0.41757	-0.346885	-0.190639	0.0315365	0.291336	0.530987	0.699833	0.765059	0.720901	0.588716	0.40796	0.222146	0.0652819	-0.0478568	-0.126537	-0.202391	-0.318655	-0.511129	-0.788805	-1.12565	-1.46932	-1.76157	-1.95873	-2.043	-2.02331	-1.92926	-1.8015	-1.68028	-1.59374	-1.54945	-1.53222	-1.50851	-1.43417	-1.26291	-0.956317	-0.497667	0.0927884	0.750117	1.37431	1.85872	2.1265	2.15775	1.99349	1.71535	1.4127	1.15571	0.986428	0.92581
	Neuron 47	7.79736	7.81723	7.95546	8.28888	8.76352	9.24275	9.57053	9.61866	9.31444	8.65634	7.71599	6.61701	5.4925	4.44495	3.53817	2.82659	2.39217	2.34672	2.78497	3.71711	5.03066	6.51252	7.91977	9.0572	9.82014	10.1887	10.1905	9.86388	9.24168	8.35691	7.25449	5.99519	4.6478	3.27667	1.93775	0.689823	-0.388	-1.19438	-1.63324	-1.65808	-1.30004	-0.655761	0.157041	1.04317	1.94309	2.81455	3.60869	4.27164
	Neuron 48	5.32376	4.6224	3.86355	2.86136	2.37858	2.09889	2.02302	2.13176	2.39613	2.77598	3.20875	3.602	3.84776	3.86204	3.62827	3.21281	2.73717	2.32281	2.04319	1.90962	1.89339	1.96474	2.12361	2.40383	2.84669	3.45645	4.16376	4.8255	5.27219	5.38379	5.15183	4.68863	4.17512	3.77578	3.56849	3.52553	3.54957	3.53691	3.43011	3.23554	3.00633	2.80878	2.69238	2.67491	2.74269	2.86005	2.9814	3.06309
	Neuron 49	-1.88549	-1.30843	-0.757623	-0.355088	-0.186888	-0.27732	-0.587214	-1.03151	-1.50667	-1.92123	-2.22245	-2.40811	-2.5142	-2.58349	-2.63537	-2.65667	-2.61562	-2.48364	-2.24906	-1.91958	-1.52097	-1.09779	-0.713417	-0.442538	-0.352606	-0.479065	-0.805666	-1.26218	-1.74519	-2.15559	-2.43553	-2.5858	-2.65398	-2.69956	-2.75649	-2.81621	-2.84211	-2.80474	-2.71253	-2.61556	-2.58009	-2.65231	-2.83612	-3.09697	-3.38249	-3.6391	-3.81162	-3.83475
	Neuron 50	-2.33525	-1.92688	-1.47053	-1.44836	-1.22019	-1.13178	-1.08307	-0.906135	-0.441269	0.377822	1.47926	2.67835	3.75748	4.54889	4.97256	5.02364	4.74312	4.20621	3.52817	2.85921	2.34782	2.08491	2.06366	2.18231	2.29119	2.26167	2.04485	1.69269	1.3317	1.10302	1.10053	1.33605	1.74202	2.20205	2.59256	2.82227	2.86012	2.74179	2.54844	2.36272	2.22265	2.09906	1.91218	1.58047	1.07564	0.453773	-0.153454	-0.582471
	Neuron 51	-0.182014	-0.367502	-0.406602	-0.261021	0.0424132	0.425599	0.796416	1.08472	1.25707	1.30898	1.24973	1.09571	0.874215	0.627509	0.407433	0.262277	0.225696	0.313621	0.524837	0.836715	1.19516	1.50997	1.67014	1.58183	1.21191	0.610211	-0.106232	-0.798704	-1.35613	-1.72382	-1.90484	-1.94301	-1.90053	-1.83694	-1.7912	-1.76904	-1.74048	-1.65127	-1.44653	-1.09774	-0.620873	-0.0754749	0.45722	0.90728	1.24221	1.47053	1.62118	1.71395
	Neuron 52	2.65201	2.62197	2.3373	1.85788	1.29286	0.754049	0.317694	0.0109194	-0.178508	-0.281942	-0.332097	-0.353753	-0.362094	-0.364964	-0.365846	-0.366089	-0.366149	-0.366162	-0.366164	-0.366165	-0.366165	-0.366165	-0.366165	-0.366165	-0.366165	-0.366165	-0.366165	-0.366165	-0.366165	-0.366165	-0.366165	-0.366165	-0.366165	-0.366165	-0.366165	-0.366165	-0.366165	-0.366165	-0.366165	-0.366165	-0.366165	-0.366165	-0.366165	-0.366165	-0.366165	-0.366165	-0.366165	-0.366165
	Neuron 53	7.28417	7.54072	7.90847	8.39293	8.88915	9.19261	9.08299	8.43317	7.27645	5.79604	4.25393	2.90636	1.9427	1.45459	1.42506	1.73297	2.18138	2.55839	2.7199	2.65882	2.51922	2.53796	2.93899	3.83392	5.1765	6.78459	8.40839	9.80878	10.8159	11.3548	11.4395	11.1446	10.5719	9.82577	9.00912	8.22815	7.58762	7.16185	6.95367	6.8722	6.75487	6.43053	5.79356	4.85251	3.73208	2.63296	1.7717	1.32567
	Neuron 54	0.509261	0.213587	0.132068	0.0181707	0.207831	0.373557	0.416038	0.285568	0.00209457	-0.354352	-0.679225	-0.886445	-0.9375	-0.84642	-0.665324	-0.46208	-0.297945	-0.207221	-0.182221	-0.172856	-0.108846	0.0619145	0.341256	0.676427	0.984893	1.18902	1.24044	1.12972	0.888834	0.587833	0.316097	0.143353	0.0777094	0.0531308	-0.0357058	-0.269076	-0.651035	-1.1044	-1.51056	-1.76434	-1.81186	-1.65836	-1.35306	-0.966037	-0.568504	-0.220114	0.038751	0.193132
	Neuron 55	0.116736	0.0465079	-0.0461094	-0.151941	-0.223253	-0.272464	-0.299511	-0.306258	-0.291747	-0.249375	-0.167017	-0.0307328	0.167918	0.422856	0.706985	0.973318	1.16624	1.23992	1.17582	0.990312	0.728529	0.44792	0.200451	0.0215177	-0.0718079	-0.076852	-0.00182065	0.134026	0.29892	0.451898	0.554659	0.588296	0.564675	0.522905	0.510221	0.557283	0.662362	0.793532	0.906621	0.967157	0.963526	0.906261	0.818388	0.726137	0.655276	0.63081	0.674033	0.794353
	Neuron 56	1.01425	1.14493	1.32466	1.28941	1.23993	1.03107	0.7026	0.314723	-0.0760268	-0.424457	-0.693286	-0.850763	-0.876235	-0.77088	-0.565616	-0.319533	-0.106867	0.00440438	-0.0249417	-0.191009	-0.447856	-0.725136	-0.955401	-1.09834	-1.14974	-1.13116	-1.06789	-0.970465	-0.832077	-0.643108	-0.411685	-0.174321	0.0134385	0.103255	0.0817174	-0.0186274	-0.133401	-0.198241	-0.179897	-0.0890835	0.030909	0.13192	0.188801	0.21303	0.246865	0.342967	0.539557	0.840598
	Neuron 57	0.230145	0.336458	0.481495	0.463113	0.532109	0.528052	0.432609	0.232879	-0.068385	-0.43791	-0.81015	-1.10633	-1.26348	-1.25538	-1.09615	-0.830498	-0.520001	-0.231613	-0.0288659	0.036789	-0.0634266	-0.324561	-0.701906	-1.11623	-1.47196	-1.68338	-1.7002	-1.5245	-1.21354	-0.865647	-0.591141	-0.477613	-0.563164	-0.828899	-1.21232	-1.63335	-2.0205	-2.32697	-2.53294	-2.63641	-2.63975	-2.53991	-2.32766	-1.99648	-1.5555	-1.03754	-0.495084	0.0148459
	Neuron 58	-0.229723	-0.232238	-0.233026	-0.233246	-0.233301	-0.233314	-0.233316	-0.233317	-0.233317	-0.233317	-0.233317	-0.233317	-0.233317	-0.233317	-0.233317	-0.233317	-0.233317	-0.233317	-0.233317	-0.233317	-0.233317	-0.233317	-0.233317	-0.233317	-0.233317	-0.233317	-0.233317	-0.233317	-0.233317	-0.233317	-0.233317	-0.233317	-0.233317	-0.233317	-0.233317	-0.233317	-0.233317	-0.233317	-0.233317	-0.233317	-0.233317	-0.233317	-0.233317	-0.233317	-0.233317	-0.233317	-0.233317	-0.233317
	Neuron 59	-2.47398	-1.78207	-1.03604	-0.244998	0.549121	1.25861	1.77574	2.02493	2.00419	1.78193	1.44774	1.05314	0.588897	0.0168298	-0.670203	-1.4077	-2.06741	-2.50363	-2.60426	-2.32032	-1.67161	-0.74054	0.337508	1.39074	2.24142	2.74962	2.85757	2.61383	2.1604	1.68151	1.33396	1.19173	1.2319	1.36633	1.49745	1.565	1.56037	1.50995	1.44791	1.39899	1.37557	1.38164	1.41847	1.49506	1.64267	1.91949	2.38691	3.05748
	Neuron 60	-0.627213	-0.503305	-0.305396	-0.0606128	0.186631	0.385233	0.493183	0.490767	0.384735	0.203171	-0.0140907	-0.224745	-0.391497	-0.488408	-0.506145	-0.454332	-0.358533	-0.251218	-0.159891	-0.0988286	-0.0695252	-0.0685413	-0.0950111	-0.150487	-0.231487	-0.322776	-0.399454	-0.438497	-0.432366	-0.39525	-0.357244	-0.349435	-0.388492	-0.469323	-0.568829	-0.656889	-0.707578	-0.706008	-0.650576	-0.55233	-0.431892	-0.31321	-0.21527	-0.146163	-0.10367	-0.0813013	-0.0731895	-0.0722421
	Neuron 61	-1.17385	-1.284	-1.40768	-1.54952	-1.64779	-1.71425	-1.73797	-1.70768	-1.60884	-1.42536	-1.1479	-0.786196	-0.377658	0.0159021	0.326305	0.504729	0.541011	0.464537	0.325936	0.170963	0.0223202	-0.120828	-0.267459	-0.414839	-0.538068	-0.596972	-0.557165	-0.412434	-0.193782	0.0415716	0.235563	0.355242	0.406772	0.432972	0.497322	0.660079	0.952514	1.35713	1.80367	2.18713	2.40373	2.38951	2.14341	1.72395	1.22255	0.727441	0.295235	-0.0583905
	Neuron 62	-2.48544	-2.38535	-2.08483	-0.438456	0.418658	1.26973	1.99238	2.488	2.71138	2.68502	2.4877	2.21986	1.96302	1.75317	1.57877	1.39898	1.17003	0.868445	0.504389	0.121449	-0.218058	-0.457038	-0.565141	-0.546083	-0.428627	-0.251384	-0.0548016	0.11659	0.21222	0.186416	0.021867	-0.249561	-0.545434	-0.755339	-0.777985	-0.557641	-0.106578	0.495323	1.12677	1.67012	2.05691	2.29001	2.42813	2.53917	2.64944	2.72087	2.67292	2.43764
	Neuron 63	-0.413406	-0.402211	-0.371517	-0.326018	-0.254419	-0.167466	-0.0802065	-0.012599	0.0191979	0.0120788	-0.0203263	-0.0528332	-0.060387	-0.0296387	0.0360131	0.120123	0.202564	0.268554	0.312531	0.336155	0.343309	0.335666	0.31086	0.263771	0.190402	0.0925943	-0.0193603	-0.128298	-0.215306	-0.265449	-0.271647	-0.236392	-0.172018	-0.0991544	-0.0420366	-0.0207385	-0.0434774	-0.103578	-0.183206	-0.261411	-0.321379	-0.35331	-0.353283	-0.321241	-0.260912	-0.181606	-0.0989904	-0.0317208
	Neuron 64	-0.285881	-0.327955	-0.350419	-0.36097	-0.365348	-0.366957	-0.367479	-0.367618	-0.367595	-0.367354	-0.366459	-0.363587	-0.355392	-0.334591	-0.287722	-0.194267	-0.0301006	0.222183	0.55745	0.934635	1.27771	1.49798	1.53065	1.36549	1.05202	0.675572	0.31996	0.0388179	-0.152193	-0.265259	-0.324039	-0.351013	-0.361978	-0.365934	-0.367204	-0.367567	-0.367659	-0.36768	-0.367684	-0.367685	-0.367685	-0.367685	-0.367685	-0.367685	-0.367685	-0.367685	-0.367685	-0.367685
	Neuron 65	-0.14091	-0.14091	-0.14091	-0.14091	-0.14091	-0.14091	-0.14091	-0.14091	-0.14091	-0.14091	-0.14091	-0.14091	-0.14091	-0.14091	-0.14091	-0.14091	-0.14091	-0.14091	-0.14091	-0.140909	-0.140905	-0.140883	-0.140784	-0.140396	-0.139028	-0.134733	-0.122706	-0.0927165	-0.0261999	0.104831	0.333591	0.686563	1.16609	1.73676	2.32772	2.85549	3.25733	3.51379	3.64493	3.68406	3.65021	3.53933	3.33697	3.03836	2.66023	2.23967	1.82581	1.47022
	Neuron 66	0.247369	0.167815	0.133213	0.153924	0.220128	0.305272	0.375186	0.400751	0.369201	0.288219	0.180499	0.0723332	-0.01678	-0.078348	-0.112538	-0.122578	-0.109787	-0.0717261	-0.00428267	0.0930133	0.210996	0.32835	0.416122	0.448786	0.41612	0.328339	0.21095	0.0928275	-0.00494972	-0.0738682	-0.115943	-0.138406	-0.148958	-0.153336	-0.154945	-0.15547	-0.155622	-0.155661	-0.15567	-0.155672	-0.155673	-0.155673	-0.155673	-0.155673	-0.155673	-0.155673	-0.155673	-0.155673
	Neuron 67	-0.441712	-0.441712	-0.441712	-0.441712	-0.441712	-0.441712	-0.441712	-0.441712	-0.441712	-0.441712	-0.441712	-0.441712	-0.441712	-0.441712	-0.441712	-0.441712	-0.441712	-0.441712	-0.441712	-0.441709	-0.4417	-0.441656	-0.441489	-0.440912	-0.439142	-0.434326	-0.422719	-0.398009	-0.351727	-0.275917	-0.168362	-0.0384274	0.0907014	0.18726	0.223192	0.18726	0.0907014	-0.0384274	-0.168362	-0.275917	-0.351727	-0.398009	-0.422719	-0.434326	-0.439142	-0.440912	-0.441489	-0.441656
	Neuron 68	0.903436	0.710318	0.452061	0.192192	-0.0229155	-0.174526	-0.267047	-0.316299	-0.338935	-0.346797	-0.345521	-0.335069	-0.310694	-0.264499	-0.188708	-0.0811574	0.0487762	0.177905	0.274464	0.310395	0.274464	0.177905	0.0487761	-0.0811583	-0.188713	-0.264524	-0.310805	-0.335515	-0.347122	-0.351938	-0.353708	-0.354285	-0.354453	-0.354496	-0.354506	-0.354508	-0.354508	-0.354508	-0.354508	-0.354508	-0.354508	-0.354508	-0.354508	-0.354508	-0.354508	-0.354508	-0.354508	-0.354508
	Neuron 69	-0.307682	-0.307682	-0.307682	-0.307682	-0.30768	-0.307671	-0.307632	-0.30748	-0.306955	-0.305346	-0.300967	-0.290416	-0.267952	-0.225878	-0.156959	-0.0591823	0.0589399	0.17633	0.26411	0.296776	0.26411	0.17633	0.0589399	-0.0591823	-0.156959	-0.225878	-0.267952	-0.290416	-0.300967	-0.305346	-0.306955	-0.30748	-0.307632	-0.307671	-0.30768	-0.307682	-0.307682	-0.307682	-0.307682	-0.307682	-0.307682	-0.307682	-0.307682	-0.307682	-0.307682	-0.307682	-0.307682	-0.307682
	Neuron 70	-0.510424	-0.510421	-0.510409	-0.510356	-0.510143	-0.509388	-0.506998	-0.500244	-0.483244	-0.445157	-0.36935	-0.235651	-0.0275758	0.256195	0.591069	0.924311	1.18674	1.31586	1.27993	1.09018	0.795182	0.461134	0.14864	-0.103386	-0.281933	-0.39406	-0.456764	-0.48806	-0.502014	-0.507575	-0.509556	-0.510186	-0.510366	-0.510411	-0.510422	-0.510424	-0.510424	-0.510424	-0.510424	-0.510424	-0.510424	-0.510424	-0.510424	-0.510424	-0.510424	-0.510424	-0.510424	-0.510424
	Neuron 71	0.727796	0.937878	1.0572	0.913941	0.995802	1.14372	1.357	1.59018	1.77644	1.85897	1.81559	1.66687	1.46531	1.271	1.12693	1.04862	1.03371	1.08153	1.20373	1.41393	1.70223	2.01567	2.26451	2.35714	2.24564	1.95474	1.57616	1.23112	1.02151	0.993918	1.13046	1.36533	1.61505	1.80853	1.90804	1.91809	1.88199	1.86589	1.93279	2.11437	2.39349	2.70644	2.96514	3.08934	3.03525	2.80951	2.46428	2.0777
	Neuron 72	-0.04475	-0.04475	-0.04475	-0.04475	-0.04475	-0.04475	-0.04475	-0.04475	-0.04475	-0.04475	-0.04475	-0.04475	-0.04475	-0.04475	-0.04475	-0.04475	-0.04475	-0.04475	-0.04475	-0.04475	-0.04475	-0.04475	-0.04475	-0.04475	-0.04475	-0.04475	-0.04475	-0.04475	-0.04475	-0.04475	-0.04475	-0.04475	-0.04475	-0.04475	-0.04475	-0.04475	-0.04475	-0.04475	-0.04475	-0.04475	-0.04475	-0.04475	-0.04475	-0.04475	-0.04475	-0.04475	-0.04475	-0.04475
	Neuron 73	5.17881	5.79578	6.42416	6.91521	7.1266	6.9778	6.48927	5.77962	5.01966	4.36741	3.91826	3.69232	3.65596	3.75472	3.93363	4.13838	4.30914	4.38257	4.30638	4.05989	3.67048	3.21834	2.8239	2.61574	2.6862	3.05285	3.64717	4.33988	4.99089	5.49634	5.80861	5.92632	5.87249	5.68321	5.41144	5.12947	4.90993	4.78766	4.73142	4.6583	4.4914	4.22115	3.91946	3.69121	3.59866	3.61657	3.65005	3.59884
	Neuron 74	-0.212627	-0.212627	-0.212627	-0.212627	-0.212627	-0.212627	-0.212627	-0.212627	-0.212627	-0.212627	-0.212627	-0.212627	-0.212627	-0.212627	-0.212627	-0.212627	-0.212627	-0.212627	-0.212627	-0.212627	-0.212627	-0.212627	-0.212627	-0.212627	-0.212627	-0.212627	-0.212627	-0.212627	-0.212627	-0.212627	-0.212627	-0.212625	-0.212615	-0.212571	-0.212404	-0.211827	-0.210057	-0.205241	-0.193634	-0.168924	-0.122642	-0.0468318	0.0607231	0.190658	0.319786	0.416345	0.452277	0.416345
	Neuron 75	1.60792	1.47603	1.30416	1.14807	1.04202	0.986069	0.949221	0.886523	0.762299	0.56817	0.326276	0.0767076	-0.141975	-0.307261	-0.415853	-0.477421	-0.505251	-0.508989	-0.49129	-0.447901	-0.370227	-0.249444	-0.0805892	0.135505	0.393265	0.684186	0.995391	1.30382	1.57122	1.74811	1.79006	1.67931	1.4383	1.12504	0.81071	0.551044	0.366838	0.243305	0.146744	0.0469841	-0.0678077	-0.190342	-0.303927	-0.393678	-0.452016	-0.477079	-0.467442	-0.41792
	Neuron 76	2.08748	1.32672	0.565208	-0.265322	-0.818436	-1.24552	-1.53497	-1.68111	-1.6888	-1.57864	-1.38575	-1.15085	-0.908348	-0.679203	-0.471945	-0.289409	-0.13499	-0.0143468	0.0670189	0.107009	0.108325	0.0777251	0.0245172	-0.0405839	-0.106686	-0.165271	-0.214116	-0.260273	-0.318899	-0.406848	-0.533986	-0.69771	-0.884437	-1.07683	-1.26113	-1.42916	-1.57411	-1.68466	-1.74382	-1.7352	-1.65344	-1.51145	-1.33875	-1.17085	-1.03595	-0.947076	-0.904014	-0.902213
	Neuron 77	0.508043	0.508045	0.441489	0.280101	0.144241	0.0083652	-0.106788	-0.18856	-0.231149	-0.231116	-0.18318	-0.0800663	0.0819096	0.293659	0.526382	0.73359	0.864562	0.884013	0.787267	0.601902	0.375111	0.154582	-0.0268041	-0.156359	-0.237786	-0.283142	-0.305606	-0.315445	-0.318993	-0.319202	-0.31643	-0.308816	-0.292375	-0.261527	-0.210988	-0.139285	-0.0526617	0.0334274	0.0978158	0.121841	0.0981694	0.034798	-0.048123	-0.125826	-0.175141	-0.175712	-0.107567	0.0496018
	Neuron 78	-0.253839	-0.253839	-0.253839	-0.253839	-0.253839	-0.253839	-0.253839	-0.253839	-0.253839	-0.253839	-0.253839	-0.253839	-0.253839	-0.253839	-0.253839	-0.253839	-0.253839	-0.253839	-0.253839	-0.253839	-0.253839	-0.253839	-0.253839	-0.253839	-0.253839	-0.253839	-0.253839	-0.253839	-0.253839	-0.253839	-0.253839	-0.253839	-0.253839	-0.253839	-0.253839	-0.253839	-0.253839	-0.253839	-0.253839	-0.253839	-0.253839	-0.253839	-0.253838	-0.253833	-0.253811	-0.253715	-0.253337	-0.252012
	Neuron 79	-0.119974	-0.119974	-0.119974	-0.119974	-0.119974	-0.119974	-0.119974	-0.119974	-0.119974	-0.119974	-0.119974	-0.119974	-0.119974	-0.119974	-0.119974	-0.119974	-0.119974	-0.119974	-0.119974	-0.119974	-0.119974	-0.119974	-0.119974	-0.119974	-0.119974	-0.119974	-0.119974	-0.119974	-0.119974	-0.119974	-0.119974	-0.119974	-0.119974	-0.119974	-0.119974	-0.119974	-0.119974	-0.119974	-0.119974	-0.119974	-0.119974	-0.119974	-0.119974	-0.119974	-0.119974	-0.119974	-0.119974	-0.119974
	Neuron 80	-0.508174	-0.508174	-0.508174	-0.508174	-0.508174	-0.508174	-0.508174	-0.508174	-0.508174	-0.508174	-0.508174	-0.508174	-0.508174	-0.508174	-0.508174	-0.508174	-0.508171	-0.508159	-0.508106	-0.507895	-0.507151	-0.504803	-0.498217	-0.481794	-0.445478	-0.374486	-0.252394	-0.0690287	0.168461	0.427524	0.653211	0.785702	0.785702	0.653211	0.427524	0.168461	-0.0690287	-0.252394	-0.374486	-0.445478	-0.481794	-0.498215	-0.504791	-0.507095	-0.507672	-0.507306	-0.505589	-0.500785
	Neuron 81	-1.08079	-1.09293	-1.29479	-2.26479	-2.70865	-3.13724	-3.4448	-3.5572	-3.44621	-3.13508	-2.69385	-2.22105	-1.81358	-1.5375	-1.4157	-1.43882	-1.5874	-1.84437	-2.18806	-2.57691	-2.94526	-3.21839	-3.33556	-3.26571	-3.01102	-2.60567	-2.11564	-1.63573	-1.27625	-1.13932	-1.29329	-1.75234	-2.46224	-3.29249	-4.04492	-4.49226	-4.44654	-3.83086	-2.71403	-1.2833	0.234733	1.66633	2.95316	4.1572	5.40238	6.7761	8.24204	9.62163
	Neuron 82	-0.0916448	-0.0916448	-0.0916448	-0.0916448	-0.0916448	-0.0916448	-0.0916448	-0.0916448	-0.0916448	-0.0916448	-0.0916448	-0.0916448	-0.0916448	-0.0916448	-0.0916448	-0.0916448	-0.0916448	-0.0916448	-0.0916448	-0.0916448	-0.0916448	-0.0916448	-0.0916448	-0.0916448	-0.0916448	-0.0916448	-0.0916448	-0.0916448	-0.0916448	-0.0916448	-0.0916448	-0.0916448	-0.0916448	-0.0916448	-0.0916448	-0.0916448	-0.0916448	-0.0916448	-0.0916448	-0.0916448	-0.0916448	-0.0916448	-0.0916448	-0.0916448	-0.0916448	-0.0916448	-0.0916448	-0.0916448
	Neuron 83	0.883132	0.850467	0.78426	0.687619	0.559147	0.400728	0.223644	0.0476254	-0.10654	-0.225214	-0.305524	-0.353279	-0.377894	-0.387679	-0.386989	-0.374866	-0.344308	-0.282199	-0.171127	0.00533053	0.253725	0.561097	0.890183	1.18497	1.38771	1.46119	1.40475	1.25368	1.06076	0.871178	0.706491	0.567153	0.44825	0.353913	0.298881	0.297966	0.354111	0.455234	0.580766	0.710235	0.825964	0.90965	0.939811	0.896571	0.77237	0.580197	0.351821	0.1261
	Neuron 84	4.29437	4.63846	4.97897	4.75635	4.96719	5.0923	5.11947	5.05937	4.94274	4.80524	4.66866	4.53034	4.36803	4.1585	3.90082	3.63165	3.42257	3.35639	3.48884	3.81017	4.22687	4.58046	4.70619	4.50944	4.01909	3.38138	2.79125	2.40016	2.25671	2.31289	2.48121	2.69536	2.93517	3.21294	3.54744	3.9495	4.42093	4.95342	5.52017	6.06813	6.5231	6.80987	6.87646	6.70871	6.32916	5.78598	5.14299	4.47758
	Neuron 85	0.921561	0.808617	0.617701	0.320846	0.114322	-0.00862828	0.0197034	0.246315	0.683584	1.30421	2.04718	2.83273	3.58012	4.22077	4.70354	4.99553	5.08393	4.98089	4.72566	4.37654	3.99119	3.60434	3.21733	2.80816	2.35699	1.8706	1.38945	0.973195	0.674605	0.516955	0.484373	0.526326	0.573343	0.559906	0.447547	0.237953	-0.0315155	-0.307598	-0.544328	-0.716964	-0.821932	-0.867316	-0.86218	-0.8108	-0.713376	-0.570916	-0.389981	-0.183189
	Neuron 86	-0.126708	-0.126708	-0.126707	-0.126706	-0.126696	-0.126657	-0.126505	-0.12598	-0.124371	-0.119993	-0.109441	-0.0869776	-0.0449033	0.0240152	0.121792	0.239915	0.357304	0.445085	0.47775	0.445085	0.357304	0.239915	0.121792	0.0240152	-0.0449033	-0.0869776	-0.109441	-0.119993	-0.124371	-0.12598	-0.126505	-0.126657	-0.126696	-0.126706	-0.126707	-0.126708	-0.126708	-0.126708	-0.126708	-0.126708	-0.126708	-0.126708	-0.126708	-0.126708	-0.126708	-0.126708	-0.126708	-0.126708
	Neuron 87	-1.67535	-1.65165	-1.55212	-1.38551	-1.18392	-0.991334	-0.848577	-0.785623	-0.821419	-0.961574	-1.18742	-1.44305	-1.63596	-1.66209	-1.45027	-1.00478	-0.419433	0.151095	0.552201	0.691317	0.569686	0.273716	-0.0611642	-0.294288	-0.319675	-0.0976	0.330382	0.85522	1.34491	1.7002	1.88974	1.94411	1.9152	1.82885	1.6617	1.35675	0.868127	0.207017	-0.54027	-1.2342	-1.73352	-1.95013	-1.8794	-1.59053	-1.18466	-0.748021	-0.330083	0.0453526
	Neuron 88	-0.399507	0.814299	1.88704	2.58346	2.75197	2.36794	1.53037	0.419551	-0.761185	-1.83582	-2.68482	-3.25198	-3.53617	-3.57813	-3.44824	-3.23429	-3.02418	-2.88335	-2.83619	-2.86407	-2.9235	-2.97318	-2.99262	-2.98294	-2.95468	-2.91565	-2.86825	-2.81559	-2.76699	-2.73521	-2.72653	-2.73411	-2.74332	-2.74474	-2.7412	-2.7393	-2.7331	-2.69859	-2.60947	-2.46386	-2.29837	-2.17461	-2.14538	-2.2241	-2.37661	-2.53655	-2.63031	-2.59678
	Neuron 89	3.0436	2.999	2.71465	2.0569	1.66904	1.37523	1.208	1.14678	1.15199	1.19579	1.26962	1.37084	1.48648	1.59079	1.65844	1.68253	1.68319	1.70033	1.77459	1.92818	2.15643	2.43394	2.72939	3.01834	3.28735	3.52992	3.74051	3.91167	4.03602	4.11162	4.14674	4.15871	4.16354	4.16172	4.1318	4.04088	3.86775	3.62285	3.35076	3.1132	2.96325	2.92483	2.98559	3.10247	3.21368	3.25158	3.15606	2.89093
	Neuron 90	0.167096	0.296225	0.392783	0.428715	0.392783	0.296225	0.167096	0.0371614	-0.0703935	-0.146204	-0.192486	-0.217195	-0.228802	-0.233618	-0.235388	-0.235966	-0.236133	-0.236176	-0.236186	-0.236188	-0.236189	-0.236189	-0.236189	-0.236189	-0.236189	-0.236189	-0.236189	-0.236189	-0.236188	-0.236186	-0.236177	-0.236138	-0.235986	-0.235461	-0.233852	-0.229474	-0.218922	-0.196459	-0.154384	-0.0854658	0.0123114	0.130434	0.247823	0.335604	0.368269	0.335604	0.247823	0.130434
	Neuron 91	-0.282852	-0.282852	-0.282852	-0.282852	-0.282852	-0.282852	-0.282852	-0.282852	-0.282852	-0.282852	-0.282852	-0.282852	-0.282852	-0.282852	-0.282852	-0.282852	-0.282852	-0.282852	-0.282852	-0.282852	-0.282852	-0.282852	-0.282852	-0.282852	-0.282852	-0.282852	-0.282852	-0.282852	-0.282852	-0.282852	-0.282852	-0.282852	-0.282852	-0.282852	-0.282852	-0.282852	-0.282852	-0.282852	-0.282852	-0.282852	-0.282852	-0.282852	-0.282852	-0.282852	-0.282852	-0.282852	-0.282852	-0.282852
	Neuron 92	-0.365784	-0.288617	-0.264603	-0.302613	-0.400782	-0.546558	-0.72367	-0.915424	-1.09867	-1.2347	-1.27008	-1.15525	-0.875628	-0.477284	-0.0675021	0.218513	0.272307	0.0593276	-0.368693	-0.902166	-1.42365	-1.85008	-2.14832	-2.325	-2.40457	-2.41043	-2.35623	-2.24677	-2.08337	-1.86757	-1.5997	-1.27266	-0.866754	-0.352279	0.295975	1.07606	1.93837	2.78043	3.46546	3.86258	3.89392	3.56751	2.9789	2.27894	1.62128	1.11285	0.788441	0.617562
	Neuron 93	-0.0575067	-0.0575067	-0.0575067	-0.0575067	-0.0575067	-0.0575067	-0.0575067	-0.0575067	-0.0575067	-0.0575067	-0.0575067	-0.0575067	-0.0575067	-0.0575067	-0.0575067	-0.0575067	-0.0575067	-0.0575067	-0.0575067	-0.0575067	-0.0575067	-0.0575067	-0.0575067	-0.0575067	-0.0575067	-0.0575067	-0.0575067	-0.0575067	-0.0575067	-0.0575067	-0.0575067	-0.0575067	-0.0575067	-0.0575067	-0.0575067	-0.0575067	-0.0575067	-0.0575067	-0.0575067	-0.0575067	-0.0575067	-0.0575067	-0.0575067	-0.0575067	-0.0575067	-0.0575067	-0.0575067	-0.0575067
	Neuron 94	-0.153067	-0.159265	-0.213921	-0.30548	-0.31558	-0.250419	-0.104601	0.110655	0.378792	0.682256	0.996286	1.27954	1.4745	1.52484	1.403	1.13075	0.77677	0.429796	0.161049	-0.00341356	-0.0863465	-0.139158	-0.211097	-0.325065	-0.470982	-0.615972	-0.721916	-0.760455	-0.721193	-0.614059	-0.467236	-0.319898	-0.209272	-0.156103	-0.156708	-0.187753	-0.221585	-0.24234	-0.252892	-0.269765	-0.310895	-0.383992	-0.481063	-0.580709	-0.656483	-0.687531	-0.666847	-0.603396
	Neuron 95	-0.338499	-0.338499	-0.3385	-0.3385	-0.3385	-0.3385	-0.3385	-0.3385	-0.3385	-0.3385	-0.3385	-0.3385	-0.3385	-0.3385	-0.3385	-0.3385	-0.3385	-0.3385	-0.3385	-0.3385	-0.3385	-0.3385	-0.3385	-0.3385	-0.3385	-0.3385	-0.3385	-0.3385	-0.3385	-0.3385	-0.3385	-0.3385	-0.3385	-0.3385	-0.3385	-0.3385	-0.3385	-0.3385	-0.3385	-0.3385	-0.3385	-0.3385	-0.3385	-0.3385	-0.3385	-0.3385	-0.3385	-0.3385
	Neuron 96	-0.227822	-0.274143	-0.298862	-0.31047	-0.315287	-0.317057	-0.317634	-0.317802	-0.317845	-0.317855	-0.317857	-0.317857	-0.317857	-0.317857	-0.317857	-0.317857	-0.317857	-0.317857	-0.317857	-0.317857	-0.317857	-0.317857	-0.317857	-0.317857	-0.317857	-0.317857	-0.317857	-0.317857	-0.317857	-0.317857	-0.317857	-0.317857	-0.317857	-0.317857	-0.317857	-0.317857	-0.317857	-0.317857	-0.317857	-0.317857	-0.317857	-0.317857	-0.317857	-0.317857	-0.317857	-0.317857	-0.317857	-0.317857
	Neuron 97	-0.0172763	-0.158826	-0.170255	-0.0592768	0.148101	0.414756	0.695231	0.935252	1.07498	1.06243	0.874201	0.530507	0.0919482	-0.362513	-0.763986	-1.07307	-1.28295	-1.40952	-1.47763	-1.5104	-1.52452	-1.5299	-1.53147	-1.53091	-1.52751	-1.51769	-1.49346	-1.44072	-1.33945	-1.16864	-0.917531	-0.59984	-0.261884	0.0257845	0.195607	0.217344	0.118775	-0.0219743	-0.109229	-0.0686311	0.128345	0.462671	0.883096	1.32644	1.73333	2.05615	2.26124	2.32871
	Neuron 98	-0.0322141	0.0595287	0.0936904	0.0571813	-0.0395449	-0.168717	-0.298661	-0.406218	-0.482029	-0.528311	-0.553021	-0.564627	-0.569443	-0.571213	-0.571791	-0.571958	-0.572001	-0.572011	-0.572013	-0.572014	-0.572014	-0.572014	-0.572014	-0.572014	-0.572014	-0.572014	-0.572014	-0.572014	-0.572014	-0.572014	-0.572014	-0.572014	-0.572014	-0.572014	-0.572014	-0.572013	-0.572012	-0.572003	-0.571963	-0.571811	-0.571286	-0.569675	-0.565286	-0.554691	-0.53206	-0.489407	-0.418709	-0.316077
	Neuron 99	-0.492236	-0.814957	-1.11619	-1.35342	-1.5071	-1.57557	-1.56731	-1.49629	-1.38152	-1.2472	-1.11928	-1.01816	-0.952648	-0.920582	-0.915776	-0.934511	-0.974905	-1.03017	-1.08406	-1.11583	-1.11296	-1.08161	-1.04503	-1.02923	-1.04571	-1.08394	-1.11968	-1.1331	-1.12379	-1.11195	-1.12554	-1.18264	-1.281	-1.39986	-1.51002	-1.58321	-1.59443	-1.51857	-1.32845	-1.00215	-0.540862	0.0115913	0.563857	0.998586	1.2158	1.17587	0.916609	0.534974
	Neuron 100	0.338948	0.370009	0.471005	0.507156	0.627235	0.681806	0.643241	0.528231	0.3959	0.323917	0.373014	0.557711	0.839157	1.14432	1.40032	1.56409	1.63229	1.63026	1.59121	1.53986	1.4878	1.43833	1.39352	1.35814	1.34043	1.35152	1.40399	1.50829	1.66767	1.87463	2.11158	2.35484	2.57915	2.76076	2.87975	2.92308	2.88953	2.79512	2.67486	2.57573	2.54043	2.58962	2.71417	2.88125	3.0477	3.17113	3.21736	3.16875
	Neuron 101	1.38852	1.28115	1.18031	0.952302	0.90885	0.890967	0.893157	0.910027	0.932031	0.940293	0.910256	0.826184	0.697076	0.561367	0.476194	0.49841	0.668203	1.00004	1.47816	2.05362	2.64624	3.15852	3.50278	3.63167	3.5552	3.33308	3.04472	2.75275	2.47962	2.20931	1.91071	1.56727	1.19464	0.837465	0.549297	0.368143	0.300111	0.317606	0.371119	0.408307	0.392034	0.310332	0.175072	0.0112917	-0.156287	-0.311737	-0.446823	-0.552214
	Neuron 102	1.18704	0.8862	0.594629	0.300052	0.220603	0.312018	0.591359	1.04567	1.63214	2.28371	2.92134	3.47134	3.87996	4.11749	4.17083	4.03377	3.70611	3.20395	2.5715	1.88125	1.21842	0.657455	0.243002	-0.0167963	-0.144836	-0.182112	-0.17325	-0.155474	-0.153434	-0.178587	-0.229496	-0.290911	-0.333511	-0.318605	-0.210238	0.00777535	0.317242	0.662699	0.965984	1.15514	1.1948	1.10188	0.937632	0.780087	0.691188	0.694409	0.772249	0.882709
	Neuron 103	-0.506481	-0.348529	-0.0138642	0.416312	0.795144	0.967495	0.840452	0.427497	-0.160177	-0.77066	-1.28404	-1.65966	-1.9323	-2.16269	-2.37721	-2.53748	-2.55784	-2.35311	-1.88171	-1.16068	-0.256891	0.726988	1.66174	2.4051	2.83355	2.88902	2.61334	2.13857	1.62666	1.19068	0.847662	0.534087	0.171076	-0.266214	-0.71904	-1.06875	-1.1941	-1.02832	-0.589168	0.0286643	0.691799	1.27812	1.7143	1.98407	2.10792	2.11296	2.01508	1.82236
	Neuron 104	0.0649511	-0.0228295	-0.140219	-0.258342	-0.356119	-0.425037	-0.467112	-0.489575	-0.500127	-0.504505	-0.506114	-0.506639	-0.506791	-0.50683	-0.506839	-0.506841	-0.506842	-0.506842	-0.506842	-0.506842	-0.506842	-0.506842	-0.506842	-0.506842	-0.506842	-0.506842	-0.506842	-0.506842	-0.506842	-0.506842	-0.506842	-0.506842	-0.506842	-0.506842	-0.506842	-0.506842	-0.506842	-0.506842	-0.506842	-0.506842	-0.506842	-0.506842	-0.506842	-0.506842	-0.506841	-0.506839	-0.50683	-0.506791
	Neuron 105	1.45245	1.45204	1.41104	1.32997	1.20406	1.02539	0.787054	0.491018	0.156378	-0.178642	-0.464147	-0.651619	-0.70587	-0.612861	-0.384764	-0.0625667	0.288256	0.594343	0.800871	0.89437	0.905663	0.887798	0.88171	0.892233	0.890283	0.838495	0.721461	0.559294	0.395676	0.269648	0.191304	0.138051	0.0731601	-0.0265425	-0.151715	-0.260979	-0.2992	-0.222994	-0.0214942	0.27518	0.601504	0.873844	1.01479	0.977681	0.762751	0.417532	0.0206313	-0.343123
	Neuron 106	2.87344	2.37206	1.87951	1.07041	0.691897	0.392427	0.185259	0.0578105	-0.031286	-0.13634	-0.297656	-0.520485	-0.774361	-1.0143	-1.21017	-1.36384	-1.5009	-1.64202	-1.77489	-1.85011	-1.80896	-1.62725	-1.34533	-1.06101	-0.887271	-0.900583	-1.11009	-1.4622	-1.87254	-2.26483	-2.59603	-2.85605	-3.04413	-3.13898	-3.08723	-2.82506	-2.3235	-1.62687	-0.854307	-0.159203	0.32936	0.548361	0.506892	0.264278	-0.0973809	-0.490417	-0.82935	-1.03941
	Neuron 107	2.00966	2.40856	2.77756	2.88129	3.2008	3.47127	3.67916	3.80213	3.80093	3.6249	3.23431	2.62645	1.84662	0.977082	0.113529	-0.656771	-1.2693	-1.69237	-1.93509	-2.0481	-2.11019	-2.20172	-2.37604	-2.64264	-2.96935	-3.29945	-3.5724	-3.73755	-3.75735	-3.60469	-3.26296	-2.7329	-2.04237	-1.24916	-0.42961	0.343625	1.02159	1.58426	2.02964	2.35709	2.55752	2.6156	2.52067	2.2792	1.92175	1.4987	1.06486	0.660407
	Neuron 108	1.45895	0.925943	0.265896	-0.38429	-0.880173	-1.09467	-0.949979	-0.449947	0.306053	1.14251	1.85704	2.28175	2.33711	2.06318	1.61713	1.23205	1.14417	1.51016	2.34493	3.50838	4.75377	5.82107	6.53095	6.83054	6.77374	6.46236	5.99465	5.44738	4.88335	4.36121	3.93678	3.65959	3.56675	3.66895	3.93115	4.26734	4.56977	4.76589	4.86647	4.96572	5.18478	5.58833	6.12406	6.6234	6.8673	6.68292	6.02027	4.97237
	Neuron 109	-0.116674	0.0693374	0.185982	0.203584	0.206923	0.184947	0.140657	0.068584	-0.0331593	-0.153967	-0.271625	-0.361169	-0.404987	-0.398987	-0.353744	-0.291366	-0.238507	-0.216715	-0.233802	-0.28096	-0.337773	-0.382753	-0.403994	-0.404284	-0.397536	-0.398017	-0.408827	-0.41777	-0.404258	-0.352503	-0.260843	-0.140168	-0.00395357	0.140252	0.290125	0.440255	0.575369	0.672947	0.715017	0.701733	0.658047	0.628424	0.660026	0.780492	0.981248	1.21718	1.42527	1.55188
	Neuron 110	-0.3751	-0.554909	-0.785101	-0.984797	-1.05615	-0.929909	-0.599602	-0.128254	0.373584	0.787772	1.03058	1.08108	0.985719	0.837752	0.7393	0.75996	0.907994	1.12717	1.32256	1.40475	1.33169	1.12846	0.875491	0.670401	0.580054	0.605092	0.676092	0.686547	0.547727	0.236602	-0.188071	-0.606708	-0.882414	-0.906393	-0.630566	-0.0803104	0.655406	1.45382	2.197	2.8029	3.23628	3.49865	3.60697	3.5759	3.41466	3.13914	2.78589	2.41075
	Neuron 111	-1.24834	-1.46483	-1.58277	-1.60894	-1.52792	-1.39727	-1.2666	-1.18345	-1.1767	-1.24534	-1.35979	-1.47661	-1.55876	-1.59122	-1.5846	-1.5665	-1.56616	-1.60047	-1.66798	-1.75236	-1.83163	-1.88663	-1.90521	-1.8824	-1.81945	-1.72365	-1.60771	-1.48681	-1.37304	-1.27053	-1.17474	-1.07685	-0.969717	-0.850293	-0.71618	-0.558939	-0.361037	-0.102238	0.225923	0.607533	1.0027	1.36217	1.64486	1.82476	1.88538	1.81314	1.6009	1.26061
	Neuron 112	9.71541	10.2844	10.9883	11.9456	13.1695	14.5197	15.7304	16.5077	16.6468	16.1114	15.0395	13.678	12.2812	11.0193	9.93826	8.98577	8.08586	7.21758	6.44993	5.91031	5.70288	5.82335	6.12177	6.3414	6.22173	5.61897	4.58424	3.35669	2.26742	1.5953	1.44435	1.70662	2.13035	2.45274	2.51929	2.32516	1.96926	1.56581	1.17427	0.782701	0.341234	-0.182226	-0.754195	-1.2557	-1.49948	-1.28422	-0.472987	0.933809
	Neuron 113	1.69577	1.56885	1.33048	1.06668	0.788105	0.53327	0.323803	0.159971	0.0271019	-0.0923754	-0.20885	-0.322075	-0.43492	-0.512118	-0.561753	-0.580644	-0.569388	-0.532285	-0.486131	-0.430062	-0.383822	-0.357711	-0.353285	-0.362325	-0.371709	-0.371709	-0.362325	-0.353285	-0.357712	-0.383826	-0.43008	-0.486201	-0.538334	-0.574316	-0.586342	-0.571114	-0.529296	-0.465495	-0.388305	-0.309187	-0.240038	-0.190767	-0.168203	-0.176071	-0.214599	-0.279327	-0.360562	-0.445228
	Neuron 114	0.154342	0.0578176	-0.0711456	-0.200503	-0.306288	-0.377282	-0.411957	-0.411957	-0.377282	-0.306288	-0.200503	-0.071146	0.0578154	0.154331	0.190253	0.154319	0.0577598	-0.071369	-0.201303	-0.308858	-0.384669	-0.43095	-0.45566	-0.467267	-0.472083	-0.473853	-0.474428	-0.474586	-0.474586	-0.474428	-0.473853	-0.472083	-0.467267	-0.45566	-0.43095	-0.384669	-0.308858	-0.201303	-0.0713691	0.0577597	0.154318	0.19025	0.154318	0.0577597	-0.0713691	-0.201303	-0.308858	-0.384669
	Neuron 115	4.66948	4.52865	4.42204	3.33656	2.80223	1.93235	0.819824	-0.307704	-1.15817	-1.47905	-1.15229	-0.240275	1.03716	2.38569	3.54297	4.35806	4.80552	4.93351	4.78702	4.36199	3.62034	2.54964	1.22043	-0.201223	-1.49592	-2.4649	-2.99797	-3.10559	-2.90431	-2.56555	-2.25107	-2.06131	-2.01483	-2.06124	-2.11547	-2.09438	-1.94161	-1.63595	-1.18611	-0.618188	0.0355089	0.737914	1.43815	2.06378	2.53047	2.77186	2.77214	2.57744
	Neuron 116	-0.114387	-0.131237	-0.105313	-0.0596321	-0.0278942	-0.0383781	-0.100409	-0.201591	-0.317138	-0.423621	-0.507135	-0.562724	-0.590263	-0.592833	-0.577823	-0.556686	-0.541129	-0.537584	-0.542863	-0.542238	-0.510625	-0.418547	-0.243657	0.0153325	0.329254	0.640225	0.876695	0.97793	0.918763	0.722879	0.456091	0.200717	0.0236728	-0.0445911	-0.0104298	0.0988854	0.252808	0.424712	0.588254	0.712674	0.766361	0.728242	0.597837	0.395474	0.152855	-0.0981651	-0.331172	-0.524678
	Neuron 117	-1.27461	-1.04318	-0.834194	-0.653735	-0.505	-0.391618	-0.321104	-0.305358	-0.355241	-0.47001	-0.62791	-0.787067	-0.901458	-0.94575	-0.933343	-0.91394	-0.9506	-1.09035	-1.34492	-1.68874	-2.07013	-2.42771	-2.70679	-2.87419	-2.92912	-2.90524	-2.86	-2.85348	-2.92575	-3.0838	-3.30326	-3.54201	-3.75702	-3.91612	-4.00142	-4.00656	-3.93247	-3.78519	-3.57517	-3.3156	-3.01848	-2.69173	-2.34202	-1.98405	-1.64928	-1.38388	-1.23231	-1.21514
	Neuron 118	-0.266216	-0.266216	-0.266216	-0.266216	-0.266216	-0.266216	-0.266216	-0.266216	-0.266216	-0.266216	-0.266216	-0.266216	-0.266216	-0.266216	-0.266216	-0.266216	-0.266216	-0.266216	-0.266216	-0.266216	-0.266216	-0.266216	-0.266216	-0.266216	-0.266216	-0.266216	-0.266216	-0.266216	-0.266216	-0.266216	-0.266216	-0.266216	-0.266216	-0.266216	-0.266216	-0.266216	-0.266216	-0.266216	-0.266216	-0.266216	-0.266216	-0.266216	-0.266216	-0.266216	-0.266216	-0.266216	-0.266216	-0.266216
	Neuron 119	-1.53472	-0.959127	-0.617265	-0.57344	-0.817894	-1.25934	-1.74695	-2.11286	-2.21767	-1.98517	-1.42328	-0.631122	0.213154	0.892973	1.22047	1.10713	0.602299	-0.124984	-0.854053	-1.39528	-1.64699	-1.60763	-1.35314	-1.00207	-0.682793	-0.502699	-0.517911	-0.712276	-1.00056	-1.26043	-1.37915	-1.29221	-0.999294	-0.558702	-0.0688967	0.356395	0.616569	0.650884	0.454124	0.0729676	-0.416639	-0.940191	-1.4469	-1.91141	-2.31664	-2.63488	-2.82728	-2.86701
	Neuron 120	0.573035	0.583732	0.589703	0.589782	0.579057	0.546942	0.480719	0.374259	0.235101	0.0833569	-0.0571685	-0.169111	-0.246532	-0.293339	-0.318201	-0.329847	-0.334672	-0.336444	-0.337022	-0.337189	-0.337232	-0.337242	-0.337244	-0.337245	-0.337245	-0.337245	-0.337245	-0.337245	-0.337245	-0.337245	-0.337245	-0.337245	-0.337245	-0.337245	-0.337245	-0.337245	-0.337244	-0.337242	-0.337232	-0.337189	-0.337022	-0.336444	-0.334674	-0.329858	-0.318252	-0.293542	-0.24726	-0.17145
	Neuron 121	2.51339	2.49489	2.56767	2.65667	2.70524	2.68648	2.59432	2.4331	2.2203	1.99634	1.82114	1.74687	1.78073	1.86674	1.90488	1.79877	1.50262	1.04015	0.488449	-0.0590946	-0.528089	-0.88137	-1.11765	-1.25801	-1.32984	-1.35455	-1.34058	-1.28074	-1.15382	-0.932508	-0.599307	-0.167556	0.303458	0.7138	0.954707	0.954782	0.714198	0.304998	-0.162235	-0.582774	-0.886293	-1.0376	-1.0179	-0.806244	-0.378942	0.267526	1.08131	1.93323
	Neuron 122	-0.884726	-0.486036	-0.102411	0.0580161	0.361401	0.64046	0.887695	1.07825	1.17519	1.14589	0.980214	0.699932	0.355718	0.0151899	-0.252023	-0.389744	-0.371291	-0.213018	0.0230328	0.245281	0.365679	0.335048	0.161588	-0.0972398	-0.363207	-0.569592	-0.682074	-0.701443	-0.649717	-0.547483	-0.395092	-0.170958	0.147433	0.549318	0.966468	1.28265	1.38221	1.2151	0.837978	0.40133	0.0858228	0.0234145	0.24565	0.68226	1.20434	1.68586	2.05284	2.29989
	Neuron 123	0.652927	0.692461	0.729633	0.604763	0.593153	0.550597	0.475976	0.370914	0.238669	0.0838801	-0.0859629	-0.25803	-0.412876	-0.526332	-0.574892	-0.543243	-0.431262	-0.256853	-0.0516625	0.150213	0.325902	0.472576	0.605892	0.748405	0.914558	1.10111	1.28781	1.44544	1.54385	1.55544	1.45667	1.23325	0.889474	0.454916	-0.0186964	-0.470752	-0.848396	-1.11902	-1.27524	-1.3327	-1.32212	-1.27672	-1.21797	-1.1449	-1.0333	-0.846378	-0.552679	-0.142595
	Neuron 124	-0.125889	-0.125889	-0.125889	-0.125889	-0.125889	-0.125889	-0.125889	-0.125889	-0.125889	-0.125889	-0.125889	-0.125889	-0.125889	-0.125889	-0.125889	-0.125889	-0.125889	-0.125889	-0.125889	-0.125889	-0.125889	-0.125889	-0.125889	-0.125889	-0.125889	-0.125889	-0.125889	-0.125889	-0.125889	-0.125889	-0.125889	-0.125889	-0.125889	-0.125889	-0.125889	-0.125889	-0.125889	-0.125889	-0.125889	-0.125889	-0.125889	-0.125889	-0.125889	-0.125889	-0.125889	-0.125889	-0.125889	-0.125889
	Neuron 125	0.05124	0.0274222	0.592701	0.553651	0.43369	0.292154	0.182432	0.114084	0.0383493	-0.125451	-0.43563	-0.881905	-1.52537	-1.94924	-2.20724	-2.26409	-2.14426	-1.89957	-1.7718	-1.40306	-0.974688	-0.495206	0.00352319	0.466608	0.835932	1.07966	1.21225	1.28838	1.37184	1.49881	1.65845	1.79918	1.85266	1.76167	1.50212	1.09404	0.598928	0.1032	-0.307306	-0.572458	-0.673287	-0.632892	-0.503892	-0.348199	-0.216446	-0.13211	-0.0821835	-0.0168252
	Neuron 126	-0.603066	-0.601484	-0.63176	-0.622215	-0.634073	-0.673457	-0.732226	-0.784091	-0.787829	-0.700266	-0.494339	-0.172852	0.156829	0.574145	0.953978	1.23977	1.3936	1.40397	1.24497	1.06557	0.855304	0.651177	0.464657	0.280851	0.0717806	-0.183292	-0.481704	-0.793961	-1.07412	-1.27765	-1.37771	-1.37326	-1.28753	-1.15952	-1.03191	-0.938571	-0.893936	-0.886914	-0.882488	-0.833137	-0.69834	-0.464909	-0.157516	0.16799	0.446189	0.626486	0.686768	0.63167
	Neuron 127	14.6097	14.7548	14.3313	11.2221	9.68079	7.8447	6.07166	4.66712	3.79811	3.45902	3.5031	3.73208	3.99932	4.26707	4.59091	5.05802	5.72968	6.61718	7.68627	8.87218	10.0936	11.2613	12.2831	13.0738	13.5817	13.8255	13.9125	14.0099	14.2706	14.7582	15.414	16.0831	16.5752	16.7307	16.4648	15.7759	14.7158	13.3409	11.6878	9.80714	7.8413	6.07951	4.9177	4.71008	5.58317	7.3252	9.42916	11.2776
	Neuron 128	-0.143917	-0.143917	-0.143917	-0.143917	-0.143917	-0.143917	-0.143917	-0.143917	-0.143917	-0.143917	-0.143917	-0.143917	-0.143917	-0.143917	-0.143917	-0.143917	-0.143917	-0.143917	-0.143917	-0.143917	-0.143917	-0.143917	-0.143917	-0.143917	-0.143917	-0.143917	-0.143917	-0.143917	-0.143917	-0.143917	-0.143917	-0.143917	-0.143917	-0.143917	-0.143917	-0.143917	-0.143917	-0.143917	-0.143917	-0.143917	-0.143917	-0.143917	-0.143917	-0.143917	-0.143917	-0.143917	-0.143917	-0.143917
	Neuron 129	0.0700254	-0.0177553	-0.135145	-0.253267	-0.351044	-0.419961	-0.462026	-0.484448	-0.494838	-0.498652	-0.4985	-0.494122	-0.482113	-0.455311	-0.402694	-0.311314	-0.171463	0.0155778	0.230745	0.436648	0.586703	0.641818	0.586703	0.436648	0.230745	0.0155778	-0.171463	-0.311314	-0.402696	-0.455322	-0.482164	-0.494325	-0.499228	-0.500989	-0.501553	-0.501715	-0.501755	-0.501762	-0.501753	-0.501706	-0.501514	-0.500837	-0.498703	-0.492716	-0.477786	-0.444771	-0.380233	-0.26924
	Neuron 130	7.4987	7.80395	7.66785	6.3944	5.94888	5.68526	5.80033	6.32701	7.13493	8.00787	8.74506	9.23528	9.48049	9.57093	9.62547	9.71991	9.83416	9.84819	9.59405	8.93952	7.86226	6.48217	5.04254	3.84735	3.17351	3.18616	3.88961	5.13411	6.67285	8.2423	9.63604	10.7505	11.5921	12.2444	12.8135	13.3794	13.9789	14.6182	15.2946	16.0033	16.7309	17.4475	18.1105	18.6756	19.105	19.367	19.4282	19.2484
	Neuron 131	-1.35284	-1.34123	-1.31652	-1.27024	-1.19443	-1.08687	-0.956938	-0.827809	-0.731251	-0.695319	-0.731251	-0.827809	-0.956938	-1.08687	-1.19443	-1.27024	-1.31652	-1.34123	-1.35284	-1.35765	-1.35942	-1.36	-1.36017	-1.36021	-1.36022	-1.36022	-1.36022	-1.36022	-1.36022	-1.36022	-1.36022	-1.36022	-1.36022	-1.36022	-1.36022	-1.36022	-1.36022	-1.36021	-1.36016	-1.35995	-1.35921	-1.3568	-1.3498	-1.33159	-1.28901	-1.19967	-1.03137	-0.74698
	Neuron 132	3.39012	3.76907	3.77818	3.1309	2.65198	2.0971	1.61062	1.28136	1.1242	1.10004	1.15731	1.26587	1.42058	1.61619	1.81884	1.96272	1.97873	1.83335	1.54599	1.17176	0.766441	0.364006	-0.0186102	-0.360096	-0.618345	-0.730243	-0.624504	-0.24118	0.444478	1.39761	2.51069	3.61644	4.53013	5.10618	5.28322	5.09687	4.65599	4.09495	3.52459	3.00299	2.5366	2.10523	1.69196	1.29965	0.948939	0.665585	0.468058	0.359326
	Neuron 133	0.520534	0.410751	0.257594	0.077607	-0.11616	-0.31283	-0.498346	-0.652339	-0.750375	-0.769666	-0.69459	-0.520462	-0.256234	0.0731451	0.425877	0.747005	0.97964	1.08277	1.04817	0.905444	0.709483	0.516837	0.365807	0.271964	0.238322	0.268562	0.370594	0.546183	0.77416	1.00184	1.15632	1.17425	1.0341	0.770022	0.456763	0.174522	-0.0248722	-0.132035	-0.17132	-0.180548	-0.193074	-0.228458	-0.289652	-0.363153	-0.422375	-0.436561	-0.384326	-0.265672
	Neuron 134	-1.68153	-1.77507	-1.80927	-1.79074	-1.72184	-1.60314	-1.43826	-1.23694	-1.01333	-0.781059	-0.54991	-0.326831	-0.118458	0.0707451	0.24562	0.425228	0.636345	0.895208	1.18896	1.47147	1.67912	1.75843	1.68967	1.49399	1.22239	0.93352	0.670882	0.447913	0.246887	0.0326518	-0.224764	-0.530937	-0.862623	-1.17998	-1.44628	-1.64235	-1.76925	-1.84105	-1.87469	-1.8817	-1.86314	-1.80613	-1.68152	-1.44461	-1.04282	-0.43253	0.398847	1.41607
	Neuron 135	1.1997	1.01392	0.633188	0.162896	-0.289248	-0.651498	-0.900327	-1.04901	-1.12696	-1.16299	-1.17773	-1.18309	-1.18481	-1.18531	-1.18543	-1.18546	-1.18547	-1.18547	-1.18547	-1.18547	-1.18547	-1.18547	-1.18547	-1.18547	-1.18546	-1.18542	-1.18527	-1.18474	-1.18313	-1.17875	-1.16818	-1.14561	-1.10314	-1.03277	-0.930386	-0.799087	-0.648095	-0.483918	-0.296696	-0.0518965	0.300326	0.794646	1.41202	2.05861	2.58348	2.83436	2.72411	2.27056
	Neuron 136	-0.699531	-0.718158	-0.628543	-0.46349	-0.26668	-0.0746683	0.0883785	0.202653	0.244157	0.188431	0.0258152	-0.225318	-0.519555	-0.798234	-1.0046	-1.09286	-1.03509	-0.832616	-0.528698	-0.207399	0.0329817	0.125149	0.071237	-0.0517275	-0.125652	-0.0460369	0.231882	0.675815	1.18995	1.64846	1.93559	1.98104	1.78016	1.39054	0.905563	0.418046	-0.00753435	-0.342803	-0.585874	-0.746062	-0.833911	-0.860198	-0.839341	-0.788478	-0.716927	-0.611387	-0.432063	-0.132236
	Neuron 137	2.15344	1.80128	1.514	1.31989	1.19891	1.10125	0.980628	0.823113	0.654016	0.517504	0.442009	0.416419	0.395125	0.327647	0.18925	-0.0102639	-0.242298	-0.481543	-0.713975	-0.927195	-1.09676	-1.18255	-1.13641	-0.913601	-0.48447	0.151436	0.95088	1.82292	2.64453	3.28976	3.65556	3.6749	3.32544	2.64444	1.74239	0.791876	-0.0215416	-0.568133	-0.822427	-0.860717	-0.809976	-0.779407	-0.811421	-0.871929	-0.876323	-0.733308	-0.38806	0.148553
	Neuron 138	-0.803526	-0.686391	-0.408573	0.055386	0.633804	1.19792	1.62316	1.84549	1.89022	1.86066	1.89076	2.08458	2.47245	3.00149	3.55788	4.00623	4.23217	4.17898	3.86926	3.40416	2.9378	2.63282	2.60805	2.89282	3.40444	3.96295	4.34515	4.36192	3.92803	3.09319	2.01924	0.914479	-0.0418501	-0.74794	-1.18122	-1.36316	-1.31688	-1.04649	-0.548043	0.158768	1.00088	1.84589	2.52999	2.91093	2.92157	2.59733	2.06526	1.50266
	Neuron 139	-1.6785	-1.85138	-1.95238	-1.97289	-1.91829	-1.80499	-1.65785	-1.5061	-1.37743	-1.2925	-1.2629	-1.29203	-1.37589	-1.50195	-1.6481	-1.7851	-1.88361	-1.92299	-1.8984	-1.82353	-1.72757	-1.64555	-1.60322	-1.60173	-1.60905	-1.56337	-1.38942	-1.02478	-0.450343	0.284886	1.05885	1.70232	2.05291	2.01589	1.60153	0.91921	0.132497	-0.599971	-1.16951	-1.53349	-1.70625	-1.73824	-1.695	-1.6398	-1.6195	-1.65509	-1.73992	-1.84716
	Neuron 140	-0.983784	-0.967056	-0.917218	-0.823439	-0.675089	-0.469692	-0.220034	0.0441215	0.282301	0.455519	0.538421	0.525835	0.432423	0.28773	0.128756	-0.00987718	-0.107345	-0.164984	-0.205069	-0.258163	-0.345718	-0.468908	-0.610261	-0.745188	-0.854558	-0.930955	-0.977407	-1.00216	-1.01378	-1.0186	-1.02037	-1.02094	-1.02111	-1.02114	-1.0211	-1.02088	-1.02013	-1.01773	-1.01096	-0.993856	-0.955405	-0.878426	-0.741404	-0.525024	-0.222997	0.147059	0.539442	0.887832
	Neuron 141	1.80813	1.0634	0.499572	0.194269	0.151995	0.314771	0.586309	0.868626	1.1004	1.27696	1.43745	1.62487	1.8447	2.04935	2.15906	2.10585	1.87359	1.51103	1.1129	0.782115	0.593084	0.570658	0.690266	0.897424	1.13857	1.38871	1.65973	1.98231	2.37126	2.79713	3.18454	3.44062	3.4966	3.33618	2.99457	2.53291	2.00991	1.47036	0.953063	0.502872	0.170026	-0.00653877	-0.0185037	0.10687	0.321488	0.5798	0.853217	1.12694
	Neuron 142	0.547452	0.558415	0.532662	0.590207	0.629227	0.61161	0.507233	0.307986	0.0329228	-0.277898	-0.57699	-0.823795	-1.01824	-1.10457	-1.12449	-1.09345	-1.02106	-0.904692	-0.766711	-0.540012	-0.260156	0.0397443	0.308651	0.495966	0.572604	0.543417	0.44428	0.325604	0.231219	0.183258	0.179147	0.1993	0.218723	0.215835	0.176232	0.0934324	-0.0308015	-0.18627	-0.355835	-0.519452	-0.659329	-0.763311	-0.824444	-0.837599	-0.797239	-0.700564	-0.555857	-0.389654
	Neuron 143	1.99664	1.7926	1.76371	1.25298	1.69192	2.31611	3.02835	3.72885	4.33328	4.7799	5.02854	5.05475	4.8442	4.39243	3.71157	2.83971	1.84702	0.835471	-0.069381	-0.737054	-1.0629	-1.00544	-0.614149	-0.0286123	0.560063	0.974988	1.11896	1.00827	0.756483	0.514146	0.393348	0.415391	0.508852	0.55839	0.47584	0.252603	-0.0352921	-0.269087	-0.34946	-0.244031	0.00294446	0.299355	0.553323	0.714415	0.789527	0.830418	0.902831	1.05217
	Neuron 144	0.755754	0.105567	-0.640966	-1.44071	-2.23319	-2.91858	-3.35993	-3.42586	-3.05922	-2.3323	-1.44992	-0.688294	-0.293742	-0.38918	-0.933349	-1.74951	-2.60363	-3.29068	-3.69248	-3.79349	-3.66129	-3.40654	-3.1357	-2.91095	-2.73319	-2.55859	-2.34149	-2.07735	-1.81745	-1.64579	-1.63405	-1.80271	-2.10897	-2.46317	-2.75951	-2.90247	-2.82064	-2.47434	-1.86668	-1.05514	-0.148111	0.722615	1.43995	1.92579	2.14098	2.0728	1.72803	1.13668
	Neuron 145	-0.409987	-0.426099	-0.406551	-0.349865	-0.269967	-0.183915	-0.0974019	0.000502606	0.129579	0.303364	0.516033	0.737428	0.917841	1.00183	0.948067	0.747917	0.43251	0.062398	-0.295614	-0.591547	-0.803488	-0.934161	-0.998656	-1.01182	-0.980931	-0.905157	-0.780143	-0.604848	-0.387139	-0.145572	0.0928268	0.296843	0.435555	0.483228	0.425742	0.267378	0.0335551	-0.234467	-0.491917	-0.703489	-0.849948	-0.925876	-0.93188	-0.867194	-0.727088	-0.505814	-0.202725	0.171765
	Neuron 146	4.79342	4.72918	4.21396	2.65095	1.37506	-0.120304	-1.61273	-2.86589	-3.70943	-4.09184	-4.07522	-3.78172	-3.33118	-2.80878	-2.27335	-1.78837	-1.44597	-1.36198	-1.63762	-2.30293	-3.27262	-4.34671	-5.26869	-5.81793	-5.88762	-5.50655	-4.79977	-3.9191	-2.98469	-2.0619	-1.17441	-0.338207	0.405319	0.978494	1.28987	1.28107	0.969751	0.458019	-0.104121	-0.582423	-0.915107	-1.13499	-1.34922	-1.68748	-2.24003	-3.01067	-3.90567	-4.76622
	Neuron 147	4.24229	4.88944	5.7421	5.81312	6.64913	7.36722	7.96216	8.45952	8.86414	9.13456	9.20451	9.03079	8.6265	8.05518	7.39522	6.70406	6.00523	5.30082	4.59444	3.90681	3.27536	2.74165	2.33745	2.07779	1.96134	1.97255	2.08207	2.24939	2.4348	2.61931	2.81813	3.07177	3.4149	3.84394	4.30934	4.74121	5.09179	5.36532	5.61491	5.9103	6.30079	6.7986	7.38667	8.03075	8.67287	9.20877	9.48027	9.313
	Neuron 148	-3.50104	-1.93767	-0.0747233	1.22981	2.82296	3.97288	4.57338	4.62411	4.20726	3.45846	2.54565	1.65395	0.965747	0.628449	0.715297	1.19713	1.94366	2.75932	3.43897	3.81815	3.79819	3.34547	2.48102	1.27785	-0.133016	-1.56561	-2.81276	-3.7106	-4.20342	-4.36475	-4.35148	-4.31059	-4.29145	-4.21471	-3.91645	-3.245	-2.16142	-0.791517	0.601596	1.7158	2.33209	2.39886	2.03778	1.47358	0.926606	0.519241	0.234601	-0.0589962
	Neuron 149	0.835109	0.087609	-0.580126	-0.993082	-1.07038	-0.848448	-0.456081	-0.0581104	0.203699	0.248525	0.0645569	-0.30617	-0.792772	-1.31869	-1.81668	-2.23447	-2.53427	-2.6925	-2.70415	-2.58956	-2.39522	-2.1813	-1.9982	-1.86473	-1.76157	-1.64561	-1.47716	-1.2445	-0.971451	-0.704344	-0.486999	-0.339674	-0.25466	-0.209045	-0.182632	-0.165833	-0.151482	-0.118968	-0.0272505	0.171872	0.504397	0.947396	1.42614	1.84291	2.12365	2.25372	2.2781	2.26451
	Neuron 150	2.53509	2.94498	3.22717	3.33106	3.33072	3.17726	2.84868	2.34425	1.71024	1.0435	0.466851	0.0885095	-0.0336413	0.092001	0.398376	0.785059	1.15025	1.41739	1.5476	1.53694	1.40486	1.1826	0.905978	0.611112	0.33008	0.0860083	-0.110556	-0.262587	-0.384954	-0.500658	-0.634526	-0.80426	-1.01106	-1.23483	-1.4387	-1.58314	-1.6434	-1.62094	-1.54257	-1.44786	-1.37178	-1.33121	-1.3222	-1.32899	-1.33886	-1.35253	-1.38177	-1.43481
	Neuron 151	-0.147027	0.676043	1.4471	2.02901	2.34416	2.38229	2.19002	1.84753	1.43892	1.02375	0.618922	0.200425	-0.273607	-0.829363	-1.45132	-2.0764	-2.60885	-2.94804	-3.01987	-2.80188	-2.33137	-1.69076	-0.978635	-0.28658	0.30463	0.717777	0.884706	0.777151	0.445422	0.0283385	-0.289194	-0.357871	-0.1406	0.262958	0.663239	0.877761	0.826515	0.57209	0.280819	0.127419	0.198782	0.450671	0.736912	0.888572	0.796452	0.45426	-0.0538525	-0.605079
	Neuron 152	9.28838	10.2067	10.7608	10.7427	10.4167	9.63886	8.60092	7.53975	6.63704	5.94898	5.40218	4.84981	4.15195	3.24086	2.1496	1.00247	-0.0211557	-0.735057	-0.995118	-0.742489	-0.0323915	0.965896	2.01013	2.86081	3.3607	3.47922	3.29973	2.95921	2.57407	2.19151	1.78991	1.32311	0.776681	0.197687	-0.320844	-0.686545	-0.85119	-0.824077	-0.654381	-0.402456	-0.120555	0.151452	0.383162	0.552772	0.650283	0.68026	0.658919	0.604804
	Neuron 153	-2.28537	-3.45117	-4.45304	-5.15228	-5.40602	-5.12732	-4.34056	-3.19706	-1.93275	-0.782734	0.102591	0.693378	1.05383	1.28142	1.45754	1.63711	1.86997	2.22259	2.76906	3.5454	4.49704	5.46732	6.25121	6.68448	6.70587	6.35548	5.73084	4.94946	4.13764	3.42203	2.89614	2.57131	2.35459	2.08633	1.62566	0.93142	0.08256	-0.779768	-1.55242	-2.24503	-2.9744	-3.87426	-4.97309	-6.11905	-7.00691	-7.29898	-6.77209	-5.40914
	Neuron 154	-2.32357	-2.32853	-2.2698	-2.10907	-1.8244	-1.42443	-0.95106	-0.46191	0.00288102	0.44847	0.923658	1.48438	2.1439	2.8429	3.45977	3.8567	3.93818	3.69468	3.21068	2.63175	2.10479	1.72038	1.48614	1.34274	1.21025	1.03759	0.830068	0.644855	0.560089	0.631271	0.852581	1.14222	1.36516	1.38807	1.13844	0.63435	-0.0293457	-0.724666	-1.33719	-1.79783	-2.0958	-2.2744	-2.4094	-2.57301	-2.79685	-3.05427	-3.2752	-3.38624
	Neuron 155	1.59113	1.31751	1.22752	1.36554	1.75079	2.34019	3.01792	3.63071	4.05506	4.2518	4.26544	4.16727	3.9883	3.69647	3.23267	2.57052	1.75149	0.874058	0.0524506	-0.625492	-1.12214	-1.45247	-1.6693	-1.83711	-2.00231	-2.17302	-2.31907	-2.39249	-2.3549	-2.19564	-1.93292	-1.60308	-1.24715	-0.899508	-0.579371	-0.28742	-0.0124777	0.252039	0.493079	0.678692	0.776802	0.777882	0.704416	0.602998	0.528223	0.528506	0.63703	0.867761
	Neuron 156	0.331035	-0.0298635	-0.293635	-0.51115	-0.478639	-0.293797	0.0337387	0.488457	1.04352	1.6522	2.24366	2.73086	3.03387	3.11011	2.97348	2.68674	2.32947	1.96178	1.60609	1.25388	0.887497	0.50198	0.117375	-0.222255	-0.46354	-0.567683	-0.531221	-0.388674	-0.191237	0.0276856	0.278179	0.612483	1.09417	1.75274	2.54745	3.36097	4.03061	4.40644	4.41012	4.06431	3.47635	2.78584	2.10757	1.5023	0.987733	0.574096	0.293848	0.200852
	Neuron 157	-1.05912	-1.16186	-1.28525	-1.40551	-1.50396	-1.57306	-1.61513	-1.63742	-1.64729	-1.64948	-1.64474	-1.6288	-1.59066	-1.51079	-1.36132	-1.1107	-0.734719	-0.231646	0.365144	0.985774	1.53909	1.94095	2.14289	2.14594	1.99183	1.73721	1.42688	1.08144	0.704095	0.299173	-0.111843	-0.486594	-0.771297	-0.916768	-0.893801	-0.704472	-0.38825	-0.0201846	0.303039	0.489536	0.482765	0.281509	-0.0621016	-0.46592	-0.849718	-1.15951	-1.37492	-1.50111
	Neuron 158	-1.4744	-1.40637	-1.27045	-1.1353	-0.92751	-0.721852	-0.543182	-0.404907	-0.309788	-0.256868	-0.248855	-0.292921	-0.392503	-0.535553	-0.689371	-0.808679	-0.853889	-0.808312	-0.683449	-0.510319	-0.324121	-0.151803	-0.00706928	0.108566	0.201853	0.282703	0.359001	0.433947	0.508569	0.588295	0.687405	0.824979	1.01244	1.24064	1.47595	1.66843	1.76711	1.73451	1.55657	1.24747	0.849061	0.422323	0.030487	-0.280919	-0.496937	-0.631369	-0.711606	-0.759854
	Neuron 159	5.17824	4.24101	3.49748	3.03284	2.85141	2.87396	2.96094	2.96557	2.80045	2.48027	2.10858	1.81169	1.66357	1.65223	1.70512	1.74684	1.74493	1.7162	1.69677	1.7007	1.69618	1.61702	1.40507	1.05832	0.653415	0.32618	0.217322	0.407679	0.870506	1.46171	1.95773	2.13462	1.86035	1.15635	0.191085	-0.794777	-1.58838	-2.07315	-2.23859	-2.14845	-1.90169	-1.60382	-1.34199	-1.15495	-1.00813	-0.796801	-0.389251	0.306884
	Neuron 160	5.43603	5.20181	5.07985	4.307	4.07564	3.64249	3.00167	2.23436	1.46078	0.779843	0.230649	-0.206519	-0.574878	-0.896646	-1.1508	-1.28992	-1.28401	-1.15772	-0.990945	-0.879679	-0.88294	-0.991501	-1.13822	-1.24106	-1.24912	-1.16387	-1.02859	-0.900201	-0.823563	-0.81821	-0.874886	-0.955127	-0.992588	-0.901898	-0.601234	-0.0457062	0.744177	1.67895	2.62838	3.46472	4.09263	4.45206	4.50858	4.25541	3.73083	3.02627	2.26153	1.53505
	Neuron 161	-2.07337	-2.28972	-2.48037	-2.6148	-2.66027	-2.5964	-2.425	-2.17577	-1.90368	-1.67182	-1.52179	-1.44731	-1.39025	-1.2655	-1.00016	-0.562981	0.0296847	0.725034	1.44702	2.10568	2.6104	2.8942	2.94037	2.79065	2.52318	2.21174	1.89393	1.57011	1.23038	0.885605	0.57577	0.348673	0.226438	0.187735	0.180197	0.15212	0.0772064	-0.0458017	-0.213083	-0.432627	-0.720024	-1.07631	-1.46835	-1.83062	-2.08987	-2.1975	-2.15092	-1.99414
	Neuron 162	3.16273	3.29563	3.64325	5.2007	6.11985	7.07613	7.93806	8.5537	8.79026	8.57634	7.9294	6.95886	5.84208	4.77571	3.914	3.31859	2.94725	2.69137	2.4408	2.13526	1.77274	1.37963	0.974563	0.556916	0.124929	-0.297472	-0.651347	-0.861021	-0.868653	-0.663463	-0.289628	0.168942	0.616721	0.973541	1.19089	1.25631	1.19073	1.04319	0.881179	0.772153	0.75751	0.830808	0.934683	0.98099	0.884566	0.595093	0.116006	-0.493577
	Neuron 163	-8.39463	-7.27611	-5.80135	-4.39818	-2.6723	-1.09998	0.126969	0.912206	1.2783	1.33227	1.20264	0.993716	0.77707	0.602233	0.497522	0.457181	0.438112	0.384778	0.26947	0.114291	-0.0242554	-0.0925889	-0.0655009	0.0588022	0.28201	0.620112	1.09338	1.6999	2.39405	3.08665	3.66949	4.05414	4.20823	4.17133	4.03751	3.90501	3.81406	3.70881	3.45525	2.91588	2.04313	0.933699	-0.194549	-1.09412	-1.5962	-1.67591	-1.4449	-1.08753
	Neuron 164	-4.17895	-4.61494	-4.69318	-4.66978	-4.02285	-3.26311	-2.62079	-2.23677	-2.10851	-2.11327	-2.08277	-1.88493	-1.47938	-0.932884	-0.394085	-0.0377344	0.000109371	-0.330549	-0.97832	-1.80144	-2.59045	-3.09744	-3.07961	-2.36054	-0.894636	1.19316	3.61444	5.9755	7.87579	9.0242	9.33644	8.96675	8.24316	7.52549	7.05815	6.8998	6.96337	7.12711	7.33431	7.61507	8.02375	8.54419	9.03524	9.26109	8.99537	8.14048	6.79156	5.2073
	Neuron 165	0.478135	0.247623	-0.0413504	-0.346219	-0.656718	-0.972586	-1.27575	-1.52269	-1.66492	-1.68254	-1.60488	-1.50089	-1.4436	-1.47202	-1.57574	-1.71053	-1.83005	-1.90904	-1.94397	-1.93689	-1.87944	-1.74993	-1.52454	-1.19617	-0.791875	-0.379407	-0.053446	0.100279	0.0486972	-0.164911	-0.439363	-0.671618	-0.817049	-0.913926	-1.05528	-1.3272	-1.75402	-2.28308	-2.81313	-3.24365	-3.51492	-3.62014	-3.59051	-3.4679	-3.28358	-3.05338	-2.78775	-2.50521
	Neuron 166	3.55657	3.98786	4.19175	3.68603	3.5244	3.1141	2.5541	1.99004	1.53897	1.23016	1.00526	0.773828	0.478654	0.124931	-0.237788	-0.554256	-0.788731	-0.92584	-0.961919	-0.903999	-0.776072	-0.620179	-0.486876	-0.422894	-0.464121	-0.631154	-0.919864	-1.28788	-1.64849	-1.88324	-1.87415	-1.54318	-0.879419	0.0630752	1.19762	2.44662	3.76225	5.11186	6.44386	7.66755	8.6674	9.34128	9.63297	9.53881	9.09456	8.36189	7.42387	6.3801
	Neuron 167	-0.6132	-0.6132	-0.6132	-0.6132	-0.6132	-0.6132	-0.6132	-0.6132	-0.6132	-0.6132	-0.6132	-0.6132	-0.6132	-0.6132	-0.6132	-0.6132	-0.6132	-0.6132	-0.6132	-0.6132	-0.6132	-0.6132	-0.6132	-0.6132	-0.6132	-0.6132	-0.6132	-0.6132	-0.6132	-0.6132	-0.6132	-0.6132	-0.6132	-0.6132	-0.6132	-0.6132	-0.6132	-0.6132	-0.6132	-0.6132	-0.6132	-0.6132	-0.6132	-0.6132	-0.6132	-0.613199	-0.613198	-0.613188
	Neuron 168	1.35904	0.876073	0.311272	-0.232108	-0.667211	-0.936217	-1.01787	-0.926933	-0.704578	-0.404374	-0.0802212	0.221069	0.463923	0.626356	0.700155	0.6888	0.605541	0.474693	0.335226	0.240187	0.244949	0.385002	0.654903	1.00369	1.353	1.62853	1.78694	1.82506	1.77113	1.66634	1.54505	1.42014	1.27905	1.09461	0.84773	0.548904	0.243711	-0.00404092	-0.143222	-0.163186	-0.103016	-0.0367532	-0.0414311	-0.163592	-0.401131	-0.709093	-1.02416	-1.29206
	Neuron 169	4.62961	4.55149	4.07901	3.33041	2.49817	1.79194	1.38423	1.36077	1.68065	2.16813	2.55935	2.59982	2.15315	1.26763	0.166301	-0.835802	-1.45128	-1.52906	-1.11196	-0.422278	0.222743	0.537838	0.389868	-0.143418	-0.806762	-1.27775	-1.29932	-0.774494	0.206669	1.40319	2.50228	3.22185	3.41124	3.1112	2.53675	1.98086	1.68453	1.74052	2.07618	2.51305	2.86117	2.99583	2.88338	2.55655	2.0699	1.47364	0.824941	0.221698
	Neuron 170	-0.782222	-1.10932	-1.25124	-1.22163	-0.984464	-0.47401	0.338355	1.37198	2.41575	3.18681	3.44344	3.08688	2.19516	0.979788	-0.297446	-1.40001	-2.16069	-2.49799	-2.41724	-2.00005	-1.37856	-0.696758	-0.0724205	0.423716	0.76633	0.961502	1.03501	1.02753	0.988111	0.956831	0.941342	0.905687	0.785637	0.524281	0.103409	-0.451591	-1.09374	-1.78181	-2.48924	-3.19029	-3.84156	-4.38044	-4.7436	-4.88765	-4.79167	-4.43922	-3.79851	-2.82452
	Neuron 171	3.64281	3.4421	3.24596	3.06402	3.10933	3.19614	3.25654	3.19133	2.90285	2.33139	1.48286	0.440726	-0.643366	-1.58436	-2.21672	-2.44434	-2.26257	-1.7439	-1.00146	-0.156273	0.676724	1.38975	1.88891	2.11768	2.08781	1.8929	1.68593	1.6245	1.80903	2.24321	2.83374	3.42805	3.8744	4.08185	4.05675	3.89956	3.75993	3.76722	3.96929	4.31175	4.66917	4.9096	4.95588	4.81279	4.55197	4.26954	4.04137	3.89627
	Neuron 172	-0.756017	-0.579464	-0.710403	-0.882492	-1.22806	-1.60215	-1.83644	-1.81465	-1.51857	-1.02194	-0.445707	0.0915901	0.105774	0.383797	0.52176	0.566932	0.594211	0.678698	0.455609	0.745638	1.07984	1.37339	1.53687	1.49401	1.19559	0.638171	-0.114932	-0.92977	-1.63203	-2.06461	-2.14125	-1.86687	-1.32129	-0.627669	0.0731956	0.640022	0.949774	0.923223	0.548783	-0.109985	-0.931135	-1.77036	-2.50084	-3.04016	-3.35731	-3.46789	-3.42995	-3.34102
	Neuron 173	-7.19427	-6.76792	-6.17681	-5.52055	-4.88393	-4.29742	-3.74135	-3.18386	-2.62501	-2.1204	-1.77066	-1.67933	-1.8993	-2.39772	-3.06056	-3.7336	-4.27442	-4.58817	-4.63662	-4.42757	-3.9976	-3.39677	-2.67789	-1.89088	-1.08232	-0.298146	0.4133	0.999136	1.39942	1.54595	1.37087	0.832993	-0.0440678	-1.14612	-2.28212	-3.24501	-3.89591	-4.22586	-4.3554	-4.46669	-4.70541	-5.11006	-5.60724	-6.06769	-6.38159	-6.50589	-6.46108	-6.28849
	Neuron 174	-1.38141	-1.08223	-0.660842	-0.433917	-0.0827775	0.114796	0.146127	0.0537648	-0.0867115	-0.203204	-0.258031	-0.255241	-0.223647	-0.194267	-0.192669	-0.247431	-0.394896	-0.661634	-1.03104	-1.42436	-1.72238	-1.82262	-1.6957	-1.40229	-1.05994	-0.782734	-0.631777	-0.603083	-0.653691	-0.743543	-0.863101	-1.02862	-1.25087	-1.50296	-1.71363	-1.79434	-1.68446	-1.38759	-0.978325	-0.57585	-0.297449	-0.214002	-0.327763	-0.580118	-0.880562	-1.13928	-1.29023	-1.30238
	Neuron 175	0.648544	0.928959	1.25266	1.64575	2.22146	3.09936	4.29732	5.66806	6.92912	7.77344	7.99515	7.55952	6.58939	5.29539	3.90148	2.60145	1.54656	0.842647	0.540929	0.629099	1.04041	1.68521	2.485	3.38266	4.32483	5.2398	6.03741	6.63262	6.97193	7.04503	6.88378	6.55916	6.17463	5.84403	5.65407	5.63334	5.75214	5.95365	6.18871	6.42557	6.63163	6.75381	6.72727	6.51449	6.14271	5.70059	5.28734	4.95189
	Neuron 176	0.551189	0.64015	0.504741	0.193902	0.064114	-0.110751	-0.278751	-0.392363	-0.434526	-0.443191	-0.512858	-0.7591	-1.25668	-1.98699	-2.83119	-3.61571	-4.18006	-4.42636	-4.33249	-3.94194	-3.35282	-2.70939	-2.17877	-1.90027	-1.92651	-2.19888	-2.58356	-2.94757	-3.22021	-3.39775	-3.49771	-3.50992	-3.39015	-3.10129	-2.66471	-2.1757	-1.76695	-1.54302	-1.52693	-1.6481	-1.77545	-1.7783	-1.58751	-1.22871	-0.809555	-0.4634	-0.277369	-0.246541
	Neuron 177	4.61407	4.76414	4.82721	4.92801	5.13206	5.40455	5.61006	5.55662	5.07314	4.0896	2.67906	1.03769	-0.582297	-1.943	-2.85905	-3.20471	-2.91827	-2.02428	-0.661051	0.921008	2.41265	3.53765	4.14168	4.23581	3.97619	3.59402	3.31121	3.27828	3.55208	4.10552	4.84715	5.63605	6.29863	6.66553	6.63183	6.2107	5.53511	4.78811	4.09744	3.46638	2.79276	1.96308	0.95142	-0.149595	-1.18448	-2.03014	-2.65636	-3.1078
PSTH OUCU
	Time (s):	-2.5	-2.49	-2.48	-2.47	-2.46	-2.45	-2.44	-2.43	-2.42	-2.41	-2.4	-2.39	-2.38	-2.37	-2.36	-2.35	-2.34	-2.33	-2.32	-2.31	-2.3	-2.29	-2.28	-2.27	-2.26	-2.25	-2.24	-2.23	-2.22	-2.21	-2.2	-2.19	-2.18	-2.17	-2.16	-2.15	-2.14	-2.13	-2.12	-2.11	-2.1	-2.09	-2.08	-2.07	-2.06	-2.05	-2.04	-2.03
	Neuron 1	6.36347	6.41287	6.31958	6.18882	6.06429	5.93653	5.78521	5.61159	5.43536	5.26882	5.10225	4.91654	4.70828	4.50078	4.33059	4.22125	4.16544	4.12837	4.06977	3.9685	3.83217	3.68593	3.5504	3.42555	3.28982	3.11207	2.86825	2.55632	2.2049	1.87112	1.62493	1.52354	1.58762	1.79201	2.07485	2.35802	2.56858	2.65662	2.61015	2.46353	2.28927	2.16759	2.14541	2.21188	2.31098	2.38597	2.42583	2.48265
	Neuron 2	3.42457	2.8409	2.4733	2.29457	2.24793	2.29747	2.4597	2.7903	3.336	4.08769	4.96627	5.84478	6.58671	7.07897	7.2526	7.09656	6.6674	6.08772	5.52062	5.1175	4.95768	5.01408	5.17164	5.29254	5.28695	5.14134	4.88974	4.55989	4.14637	3.63622	3.06349	2.53928	2.2203	2.22691	2.56298	3.09298	3.59612	3.86803	3.81064	3.45826	2.92889	2.33889	1.74324	1.14166	0.538041	-0.000345318	-0.332942	-0.292114
	Neuron 3	2.40064	2.45503	2.63374	2.97074	3.49706	4.24722	5.2533	6.50922	7.92136	9.29249	10.3755	10.982	11.0783	10.8014	10.377	9.98695	9.66369	9.26841	8.56763	7.36863	5.64102	3.55771	1.4373	-0.370469	-1.59032	-2.07597	-1.81298	-0.893147	0.518074	2.21246	3.96772	5.57568	6.87043	7.75308	8.20407	8.27095	8.03038	7.54472	6.84759	5.97519	5.01654	4.12905	3.48949	3.21102	3.29365	3.64807	4.16509	4.76197
	Neuron 4	5.23705	6.27226	7.12844	7.69716	7.98284	8.05869	8.00615	7.87636	7.69031	7.45911	7.19107	6.87678	6.479	5.95516	5.30279	4.58486	3.90595	3.35924	2.99311	2.82524	2.88377	3.22901	3.92722	4.99042	6.32702	7.7443	9.00689	9.91391	10.3463	10.2667	9.6971	8.71123	7.44755	6.10912	4.91577	4.01638	3.41554	2.97291	2.48679	1.81369	0.952166	0.0457224	-0.688454	-1.06057	-0.988472	-0.524905	0.172366	0.906294
	Neuron 5	20.022	18.551	16.9639	15.4753	14.1998	13.151	12.3219	11.78	11.695	12.2609	13.5576	15.4477	17.5857	19.5362	20.9332	21.5908	21.5206	20.8696	19.8348	18.6077	17.3633	16.2646	15.445	14.9594	14.742	14.6246	14.4267	14.0668	13.6153	13.2466	13.124	13.2899	13.6255	13.8955	13.8502	13.3385	12.3852	11.1987	10.0999	9.39777	9.2656	9.6728	10.4045	11.1566	11.6632	11.7988	11.6147	11.2945
	Neuron 6	5.99196	6.08478	6.37802	6.81642	7.24061	7.45607	7.32175	6.81784	6.0623	5.26827	4.66365	4.41425	4.5864	5.1546	6.03042	7.08589	8.16627	9.10671	9.76505	10.0641	10.0223	9.75198	9.41821	9.1716	9.08537	9.13138	9.21015	9.21724	9.1049	8.90338	8.69491	8.56203	8.5442	8.62605	8.75822	8.89175	9.00238	9.09287	9.17855	9.27053	9.36766	9.45761	9.51989	9.52565	9.43687	9.21168	8.81811	8.2494
	Neuron 7	6.14688	6.54247	6.817	6.91014	6.71441	6.15022	5.22255	4.02796	2.71263	1.40982	0.193028	-0.931326	-1.9918	-3.00044	-3.91019	-4.60461	-4.93054	-4.76593	-4.09575	-3.05508	-1.9052	-0.939569	-0.360643	-0.195462	-0.302371	-0.467139	-0.529486	-0.462972	-0.365249	-0.375114	-0.57544	-0.941443	-1.35769	-1.68192	-1.80903	-1.69939	-1.37007	-0.87538	-0.298962	0.247417	0.641449	0.79296	0.690162	0.416482	0.125438	-0.00996689	0.151538	0.679745
	Neuron 8	-1.81854	-1.76768	-1.55305	-1.07528	-0.270569	0.844028	2.17523	3.59724	4.99798	6.30038	7.46138	8.4684	9.34252	10.1345	10.8951	11.6248	12.2374	12.5753	12.4801	11.8803	10.8372	9.51781	8.1178	6.79349	5.64527	4.74291	4.14593	3.88722	3.93532	4.17883	4.45819	4.6299	4.62582	4.47889	4.30925	4.27968	4.53445	5.13983	6.04958	7.11532	8.14159	8.95834	9.46925	9.64849	9.49493	8.98695	8.08275	6.77522
	Neuron 9	3.30446	2.65287	1.88467	1.10615	0.425365	-0.0455068	-0.203324	0.0199103	0.626062	1.52355	2.51737	3.33664	3.71187	3.48352	2.6908	1.58412	0.540958	-0.079394	-0.0691684	0.571428	1.6713	2.9813	4.26137	5.32046	6.01185	6.21926	5.86739	4.95793	3.60009	2.0017	0.416244	-0.92579	-1.86529	-2.32829	-2.31578	-1.88689	-1.14257	-0.206404	0.799902	1.77999	2.6737	3.44847	4.07633	4.51175	4.68617	4.52579	3.98417	3.0713
	Neuron 10	-1.50782	-1.23553	-0.662996	0.0137622	0.610338	1.03972	1.3327	1.58507	1.87535	2.2124	2.54283	2.80315	2.97524	3.10822	3.29279	3.60175	4.03157	4.48399	4.80608	4.86859	4.63438	4.17409	3.62253	3.10632	2.68677	2.34656	2.01949	1.63973	1.18128	0.671693	0.181689	-0.199546	-0.397395	-0.389147	-0.232824	-0.0642058	-0.0466739	-0.289464	-0.780759	-1.38157	-1.88862	-2.12831	-2.02626	-1.62003	-1.02321	-0.373871	0.205846	0.634395
	Neuron 11	-0.958612	-1.02789	-0.996684	-0.84796	-0.564299	-0.132679	0.447069	1.15533	1.95009	2.77114	3.55227	4.23683	4.78709	5.18105	5.40218	5.43393	5.26611	4.90841	4.40132	3.81786	3.25512	2.815	2.57383	2.54794	2.67327	2.82027	2.84795	2.67252	2.3096	1.86202	1.46197	1.20602	1.12127	1.17277	1.29447	1.4187	1.49336	1.49001	1.40781	1.27102	1.116	0.972003	0.849153	0.743745	0.656855	0.60989	0.642509	0.792933
	Neuron 12	2.71458	2.16283	1.72258	1.37844	1.10232	0.901551	0.842833	1.02842	1.53361	2.34476	3.34131	4.3361	5.14689	5.65217	5.80194	5.59276	5.04125	4.18202	3.08662	1.87777	0.715485	-0.244812	-0.900291	-1.2268	-1.26838	-1.09746	-0.770485	-0.305932	0.302235	1.04608	1.86821	2.65744	3.28398	3.65558	3.75889	3.65787	3.4495	3.20619	2.94374	2.63534	2.26092	1.85674	1.52782	1.40766	1.58454	2.04056	2.64554	3.21192
	Neuron 13	1.03083	0.597887	0.304121	0.0947204	-0.114411	-0.409207	-0.843619	-1.40886	-2.01959	-2.52781	-2.76324	-2.58621	-1.934	-0.845926	0.540116	2.02016	3.37907	4.45199	5.17034	5.57307	5.77734	5.91943	6.08987	6.2901	6.43233	6.38711	6.05992	5.45727	4.70186	3.9829	3.46749	3.22355	3.19706	3.2527	3.25192	3.12345	2.88743	2.62353	2.40951	2.27386	2.1913	2.11531	2.01868	1.91481	1.85042	1.87677	2.01555	2.23699
	Neuron 14	8.52274	9.03879	9.54319	9.99488	10.3263	10.4795	10.4447	10.2721	10.0572	9.90986	9.91534	10.0921	10.3651	10.5819	10.5771	10.2583	9.6658	8.96583	8.37279	8.03667	7.96232	8.01848	8.03982	7.95507	7.8456	7.8864	8.21283	8.81659	9.5498	10.2279	10.745	11.1097	11.3775	11.5403	11.4671	10.9538	9.85685	8.22147	6.31584	4.54632	3.30113	2.80461	3.04719	3.81289	4.78389	5.67149	6.31221	6.68584
	Neuron 15	-0.713076	-0.90532	-0.95095	-0.776271	-0.291497	0.572905	1.80984	3.2957	4.80157	6.05892	6.84809	7.06649	6.7512	6.05583	5.19551	4.37668	3.73203	3.28731	2.98026	2.72467	2.48163	2.29134	2.24501	2.41748	2.80665	3.31973	3.81413	4.16636	4.32532	4.31878	4.21393	4.06407	3.87937	3.63822	3.32363	2.95269	2.57681	2.2554	2.02581	1.89269	1.84208	1.8666	1.98132	2.21841	2.60273	3.12122	3.7036	4.23076
	Neuron 16	-2.58429	-2.71403	-2.57805	-2.16808	-1.53369	-0.775293	-0.0162459	0.633221	1.10374	1.37599	1.47202	1.43738	1.32299	1.17272	1.01893	0.885632	0.795788	0.775699	0.849725	1.02544	1.28003	1.56308	1.82114	2.0298	2.20748	2.39499	2.61214	2.82398	2.94529	2.88529	2.60409	2.14208	1.60093	1.08907	0.66851	0.335564	0.0401519	-0.277692	-0.658634	-1.11082	-1.60701	-2.08637	-2.46295	-2.64465	-2.56038	-2.18626	-1.56158	-0.789384
	Neuron 17	-2.17892	-1.86929	-1.56196	-1.3137	-1.14638	-1.04518	-0.964422	-0.845762	-0.64858	-0.379621	-0.103355	0.0762021	0.0556876	-0.222051	-0.735223	-1.37811	-1.99197	-2.42624	-2.60549	-2.56479	-2.42637	-2.32466	-2.32393	-2.3816	-2.38167	-2.21594	-1.86093	-1.40502	-1.01331	-0.853086	-1.01884	-1.49142	-2.14792	-2.81703	-3.35246	-3.68641	-3.83541	-3.86225	-3.82718	-3.76446	-3.69389	-3.64562	-3.66762	-3.80354	-4.05509	-4.35645	-4.5817	-4.58841
	Neuron 18	0.241785	-0.518472	-1.12818	-1.52669	-1.64677	-1.44127	-0.915556	-0.150204	0.701647	1.45083	1.93327	2.06715	1.87528	1.46222	0.963719	0.497306	0.133178	-0.113549	-0.275737	-0.415685	-0.595896	-0.845571	-1.13774	-1.39156	-1.50244	-1.38723	-1.02337	-0.462366	0.191258	0.82659	1.37215	1.81197	2.16334	2.4378	2.61955	2.67751	2.59541	2.39041	2.1044	1.77808	1.43051	1.05917	0.65817	0.24015	-0.153088	-0.457879	-0.61058	-0.574339
	Neuron 19	0.0327492	0.186589	0.0864799	-0.254678	-0.763105	-1.31872	-1.78315	-2.03943	-2.02875	-1.76696	-1.33483	-0.848846	-0.42363	-0.135317	0.00664737	-0.107628	-0.0411621	0.195852	0.697681	1.47303	2.44381	3.48346	4.46744	5.30391	5.93546	6.32667	6.45724	6.32602	5.96083	5.42935	4.84588	4.36092	4.11977	4.19717	4.54258	4.9755	5.24196	5.10657	4.43756	3.25144	1.4511	-0.149365	-1.60381	-2.70556	-3.40288	-3.53373	-3.25328	-2.69151
	Neuron 20	2.93568	2.92696	3.1043	3.37063	3.61912	3.7864	3.8747	3.93427	4.02207	4.16404	4.34066	4.4979	4.57288	4.52095	4.33525	4.05261	3.74388	3.49193	3.36603	3.4003	3.58045	3.84167	4.08163	4.19036	4.08968	3.76548	3.27598	2.72909	2.237	1.86816	1.61969	1.4239	1.18443	0.822336	0.309086	-0.325938	-1.01069	-1.6564	-2.18233	-2.53324	-2.68745	-2.65463	-2.46368	-2.14482	-1.71446	-1.16944	-0.491169	0.344821
	Neuron 21	-1.18645	0.541162	2.38876	4.15386	5.66507	6.7939	7.44674	7.572	7.19023	6.41629	5.43701	4.44175	3.5432	2.73511	1.91021	0.929273	-0.290873	-1.71018	-3.15343	-4.36559	-5.11216	-5.27339	-4.8824	-4.09307	-3.10955	-2.12732	-1.31186	-0.800643	-0.696506	-1.03876	-1.76928	-2.72166	-3.64774	-4.27659	-4.39119	-3.90384	-2.90523	-1.65819	-0.521878	0.173681	0.248529	-0.271084	-1.18927	-2.24557	-3.22745	-4.03187	-4.65564	-5.13897
	Neuron 22	1.72437	1.68316	1.7124	1.75174	1.71718	1.54523	1.23154	0.836551	0.452917	0.15689	-0.0249018	-0.116408	-0.168254	-0.230025	-0.334523	-0.49473	-0.704931	-0.940823	-1.16195	-1.3219	-1.38441	-1.33531	-1.18148	-0.938772	-0.619559	-0.228755	0.233845	0.772447	1.39666	2.11705	2.92741	3.78032	4.57567	5.17986	5.47536	5.4189	5.07685	4.61551	4.2452	4.1404	4.36999	4.86893	5.46584	5.9572	6.19571	6.14976	5.90233	5.59241
	Neuron 23	1.40288	1.59829	2.01826	2.6077	3.29868	4.01837	4.68765	5.22628	5.575	5.72457	5.72718	5.67401	5.64893	5.68724	5.7638	5.81311	5.76447	5.57195	5.22717	4.75446	4.19673	3.60276	3.02343	2.51418	2.13352	1.92823	1.90859	2.02907	2.19224	2.28115	2.20727	1.94909	1.55813	1.12653	0.733647	0.404345	0.104389	-0.226139	-0.625507	-1.07945	-1.52316	-1.87199	-2.0627	-2.08406	-1.98095	-1.82817	-1.68698	-1.5706
	Neuron 24	5.41272	4.81458	4.21388	3.66604	3.24413	2.99699	2.92272	2.98231	3.14322	3.413	3.82875	4.40597	5.08771	5.737	6.18158	6.28125	5.97624	5.29655	4.34098	3.2461	2.1569	1.19897	0.452756	-0.0603392	-0.367182	-0.507873	-0.498234	-0.318494	0.0622766	0.646771	1.38759	2.19691	2.97369	3.62653	4.08502	4.30852	4.29975	4.11619	3.86433	3.66708	3.61177	3.70418	3.86078	3.95557	3.90156	3.71763	3.53503	3.53734
	Neuron 25	-6.31109	-6.65873	-6.7581	-6.70286	-6.59646	-6.52443	-6.54102	-6.6745	-6.93772	-7.32785	-7.81276	-8.31838	-8.73588	-8.95525	-8.91278	-8.62642	-8.19704	-7.77158	-7.48639	-7.4202	-7.57837	-7.91058	-8.34491	-8.8159	-9.27337	-9.67424	-9.96963	-10.0988	-9.99297	-9.58498	-8.82344	-7.69051	-6.22218	-4.52131	-2.75232	-1.11508	0.192813	1.01363	1.26129	0.943541	0.163842	-0.908853	-2.09694	-3.26886	-4.35992	-5.35188	-6.23229	-6.96228
	Neuron 26	-0.0698145	-0.0849353	-0.0843469	-0.0446051	0.0246608	0.0838934	0.0856201	-0.00187259	-0.183308	-0.439019	-0.73369	-1.02463	-1.26881	-1.43023	-1.48662	-1.43268	-1.27876	-1.04734	-0.769265	-0.478314	-0.201908	0.0500717	0.290226	0.54481	0.832619	1.14396	1.4346	1.64089	1.70854	1.6191	1.40054	1.11766	0.848736	0.660103	0.589154	0.640265	0.791353	1.00544	1.24189	1.46386	1.64076	1.7468	1.76005	1.66569	1.46311	1.17078	0.823656	0.463641
	Neuron 27	0.474714	0.520477	0.471218	0.347546	0.171749	-0.0407005	-0.277947	-0.524252	-0.757817	-0.956421	-1.10537	-1.20086	-1.24662	-1.24737	-1.20415	-1.11506	-0.981483	-0.81561	-0.643038	-0.494988	-0.391743	-0.327381	-0.269072	-0.176486	-0.0319283	0.13916	0.274363	0.306759	0.204164	-0.0100476	-0.266923	-0.484373	-0.601291	-0.595773	-0.482745	-0.298142	-0.0818325	0.130958	0.308061	0.416198	0.424664	0.319569	0.11901	-0.125235	-0.345404	-0.486451	-0.52919	-0.494701
	Neuron 28	-1.79552	-2.0281	-2.40417	-2.87363	-3.38212	-3.86658	-4.25856	-4.50006	-4.56205	-4.45266	-4.21029	-3.88641	-3.52572	-3.1493	-2.74604	-2.27839	-1.70478	-1.01047	-0.228133	0.56847	1.29665	1.90133	2.37077	2.72308	2.97846	3.13881	3.18505	3.08644	2.81263	2.34587	1.69608	0.915413	0.100158	-0.630397	-1.17374	-1.4824	-1.58012	-1.55004	-1.50486	-1.55248	-1.7651	-2.15555	-2.66745	-3.18813	-3.58617	-3.76123	-3.68303	-3.39864
	Neuron 29	-6.31702	-6.48363	-6.60296	-6.64074	-6.56611	-6.35817	-6.01102	-5.53738	-4.96944	-4.35566	-3.75343	-3.21872	-2.79471	-2.50171	-2.33149	-2.24839	-2.1974	-2.1162	-1.9477	-1.65155	-1.21468	-0.659276	-0.0428862	0.553782	1.04968	1.38632	1.53883	1.51192	1.3294	1.028	0.656433	0.271263	-0.0758611	-0.353568	-0.556049	-0.693006	-0.771976	-0.786325	-0.716407	-0.541316	-0.252437	0.139853	0.610167	1.12974	1.67756	2.24327	2.81957	3.3891
	Neuron 30	-0.0874716	-0.321868	-0.304316	-0.043517	0.398433	0.927324	1.4467	1.88354	2.20014	2.39181	2.47766	2.49154	2.47372	2.4592	2.46153	2.46046	2.40597	2.24467	1.95654	1.57769	1.18997	0.881267	0.701933	0.645786	0.665643	0.709266	0.749633	0.790334	0.845658	0.912116	0.952719	0.905198	0.70851	0.331252	-0.212429	-0.864013	-1.53531	-2.13082	-2.57187	-2.8159	-2.86461	-2.75823	-2.559	-2.33063	-2.1206	-1.95007	-1.81436	-1.69282
	Neuron 31	-0.29536	-1.00964	-1.55444	-1.76634	-1.62791	-1.23994	-0.731593	-0.173521	0.45084	1.2081	2.14692	3.24453	4.39328	5.42734	6.1747	6.51431	6.41761	5.95858	5.28976	4.59756	4.05514	3.78378	3.82453	4.12333	4.54161	4.9028	5.06511	4.98578	4.7376	4.46448	4.30061	4.29928	4.40876	4.50483	4.45828	4.19901	3.74253	3.17047	2.58644	2.0805	1.71938	1.55273	1.61324	1.90291	2.38034	2.96911	3.58722	4.17278
	Neuron 32	-3.83669	-3.47494	-3.17687	-3.01892	-3.04138	-3.22606	-3.50243	-3.7811	-3.99354	-4.11278	-4.14566	-4.10852	-4.00811	-3.84191	-3.61465	-3.35432	-3.11028	-2.92999	-2.82918	-2.77733	-2.70953	-2.55649	-2.2738	-1.85669	-1.33962	-0.787409	-0.282214	0.0949104	0.287682	0.284534	0.120607	-0.143891	-0.456652	-0.795288	-1.1651	-1.57867	-2.03483	-2.50962	-2.95986	-3.33201	-3.5712	-3.63068	-3.48523	-3.14802	-2.68326	-2.20207	-1.83429	-1.6826
	Neuron 33	-0.154575	0.0542077	0.282059	0.47935	0.575339	0.525634	0.354084	0.155397	0.0499995	0.116433	0.344331	0.639458	0.878567	0.978781	0.937178	0.818098	0.702327	0.636239	0.612726	0.587328	0.5088	0.3429	0.084714	-0.234528	-0.546882	-0.764708	-0.820806	-0.714522	-0.529916	-0.40357	-0.455065	-0.723414	-1.15042	-1.61837	-2.01317	-2.27296	-2.3998	-2.43854	-2.44303	-2.45048	-2.47453	-2.51474	-2.56935	-2.63657	-2.70097	-2.7176	-2.614	-2.32047
	Neuron 34	-1.5797	-1.8231	-1.87987	-1.70902	-1.27212	-0.531412	0.538479	1.93112	3.58877	5.38975	7.15116	8.65583	9.70463	10.1778	10.0754	9.51166	8.66444	7.7063	6.75463	5.85911	5.01953	4.21221	3.40903	2.58834	1.74441	0.897122	0.0958969	-0.588055	-1.07956	-1.31988	-1.28394	-0.992798	-0.519108	0.0219821	0.503706	0.834045	0.993293	1.03542	1.04784	1.09706	1.20135	1.35062	1.55203	1.85482	2.32396	2.97813	3.7447	4.477
	Neuron 35	-0.315373	-0.0657819	0.157262	0.265121	0.272123	0.263187	0.329367	0.516614	0.814375	1.17773	1.55566	1.9023	2.16988	2.30039	2.23174	1.91915	1.35793	0.594249	-0.280734	-1.15	-1.89782	-2.44	-2.74976	-2.8674	-2.88315	-2.89267	-2.94273	-2.99672	-2.94427	-2.65508	-2.04988	-1.1503	-0.0822337	0.965306	1.80067	2.27962	2.33054	1.96043	1.2532	0.361428	-0.519288	-1.1995	-1.55471	-1.56513	-1.31345	-0.940863	-0.583753	-0.321271
	Neuron 36	-0.107672	0.332656	0.680508	0.969415	1.18813	1.28627	1.21817	0.995638	0.705879	0.474175	0.394735	0.477823	0.647243	0.78544	0.794843	0.63993	0.350049	-0.0141006	-0.40716	-0.827205	-1.30518	-1.86448	-2.48477	-3.10171	-3.64501	-4.08553	-4.45541	-4.82615	-5.25964	-5.7648	-6.28734	-6.73602	-7.02444	-7.09977	-6.94583	-6.5716	-6.00553	-5.30242	-4.54791	-3.84085	-3.25283	-2.78963	-2.38472	-1.93462	-1.35725	-0.64163	0.134663	0.828222
	Neuron 37	0.104643	0.0701682	-0.0904448	-0.31271	-0.527355	-0.678647	-0.735984	-0.69868	-0.593715	-0.465537	-0.358954	-0.300087	-0.283639	-0.274943	-0.230518	-0.130202	-0.00208094	0.0810839	0.040026	-0.158234	-0.469009	-0.784748	-0.987986	-1.00687	-0.838756	-0.534523	-0.164565	0.206885	0.52893	0.762076	0.880521	0.881072	0.7902	0.661436	0.564145	0.570162	0.741666	1.11807	1.70013	2.4367	3.22539	3.93447	4.44095	4.66855	4.60902	4.31959	3.9005	3.46077
	Neuron 38	1.16294	1.08518	0.868587	0.556057	0.215396	-0.0715262	-0.230449	-0.218846	-0.039661	0.262947	0.623115	0.97807	1.28736	1.53947	1.74488	1.92111	2.07968	2.22285	2.35043	2.4684	2.58878	2.71825	2.84441	2.93413	2.94966	2.87269	2.71895	2.53406	2.37437	2.28407	2.27698	2.32793	2.37727	2.34992	2.18433	1.85979	1.40938	0.911927	0.465235	0.15009	-0.000949711	-0.0144692	0.0424135	0.103586	0.144059	0.190487	0.292638	0.476514
	Neuron 39	0.194836	-0.101464	-0.325478	-0.466595	-0.517082	-0.471638	-0.329595	-0.101721	0.182887	0.4777	0.731391	0.90704	0.996499	1.02146	1.02254	1.04466	1.12456	1.28007	1.49993	1.74011	1.93597	2.03131	2.00977	1.90768	1.79874	1.75943	1.83413	2.01486	2.24003	2.41081	2.42276	2.20532	1.75374	1.13445	0.45772	-0.167278	-0.669085	-1.02576	-1.255	-1.39624	-1.49463	-1.58843	-1.69939	-1.82805	-1.95677	-2.05886	-2.10862	-2.08768
	Neuron 40	-0.718266	-0.965434	-1.10255	-1.14243	-1.12038	-1.06465	-0.974487	-0.816174	-0.537329	-0.0917234	0.536301	1.31739	2.17863	3.02108	3.74585	4.27647	4.56749	4.60032	4.37668	3.91953	3.28015	2.5396	1.79437	1.12922	0.592886	0.191452	-0.0985633	-0.309378	-0.467377	-0.589851	-0.687884	-0.767989	-0.830301	-0.866555	-0.86175	-0.800652	-0.677458	-0.504712	-0.315753	-0.15587	-0.0634314	-0.0506358	-0.0962081	-0.155001	-0.177492	-0.126095	0.0200892	0.270287
	Neuron 41	-0.624135	-0.532246	-0.455518	-0.408423	-0.394472	-0.405067	-0.426186	-0.448244	-0.471668	-0.504243	-0.553063	-0.617816	-0.690118	-0.758296	-0.813253	-0.851542	-0.874788	-0.887143	-0.892841	-0.894865	-0.894571	-0.891649	-0.883995	-0.867543	-0.836693	-0.786154	-0.714451	-0.627828	-0.541742	-0.477368	-0.453408	-0.477338	-0.541609	-0.627329	-0.712766	-0.781013	-0.822501	-0.832046	-0.803458	-0.725727	-0.583897	-0.365797	-0.0728195	0.270503	0.615298	0.899889	1.07091	1.10346
	Neuron 42	-0.214486	-0.382246	-0.413666	-0.285818	0.0133411	0.469972	1.03324	1.62262	2.15302	2.56238	2.82531	2.9475	2.94866	2.84648	2.64967	2.36115	1.98729	1.54794	1.08213	0.64537	0.297064	0.0804105	0.00295495	0.0286643	0.0890142	0.110853	0.0488311	-0.0929452	-0.259718	-0.365264	-0.323471	-0.080984	0.35999	0.936581	1.54022	2.04694	2.35216	2.39748	2.1809	1.74952	1.18065	0.560587	-0.0316461	-0.532556	-0.895102	-1.08515	-1.07781	-0.858812
	Neuron 43	0.99025	1.3861	1.70835	1.81847	1.61968	1.10609	0.371659	-0.429133	-1.14744	-1.69516	-2.06061	-2.28389	-2.41624	-2.49253	-2.52955	-2.54046	-2.54531	-2.56604	-2.6114	-2.66813	-2.7089	-2.71266	-2.68166	-2.64117	-2.621	-2.63227	-2.656	-2.65208	-2.58194	-2.43004	-2.21202	-1.96783	-1.74778	-1.59986	-1.5609	-1.64949	-1.8595	-2.15786	-2.49064	-2.79681	-3.0229	-3.13175	-3.10477	-2.94254	-2.66794	-2.32874	-1.99138	-1.72125
	Neuron 44	-0.651726	-0.727251	-0.737851	-0.687233	-0.588858	-0.4603	-0.316426	-0.163529	0.00212783	0.189709	0.405701	0.647502	0.902635	1.15365	1.3858	1.5937	1.78296	1.96419	2.14045	2.29498	2.38865	2.37227	2.20862	1.89202	1.45412	0.953233	0.454472	0.011814	-0.339829	-0.582105	-0.706733	-0.713068	-0.612663	-0.435615	-0.229415	-0.0458199	0.0781643	0.132268	0.129244	0.0892383	0.0252336	-0.0600813	-0.166811	-0.288883	-0.411237	-0.513184	-0.573001	-0.57049
	Neuron 45	1.20883	1.2716	1.19456	0.974311	0.64423	0.267587	-0.0808692	-0.335582	-0.453945	-0.420503	-0.246363	0.0305671	0.345744	0.616907	0.767664	0.675209	0.528707	0.309685	0.092353	-0.0735338	-0.177187	-0.232361	-0.249484	-0.219355	-0.122368	0.0449565	0.249803	0.428804	0.51841	0.488136	0.352614	0.156063	-0.0559094	-0.25579	-0.434722	-0.589635	-0.709466	-0.769942	-0.739605	-0.594107	-0.369188	-0.034246	0.330071	0.659071	0.830415	0.964693	1.00969	1.00709
	Neuron 46	0.130095	0.0242205	-0.140701	-0.381753	-0.673829	-0.959746	-1.17585	-1.27707	-1.24773	-1.09585	-0.839952	-0.500913	-0.105619	0.302228	0.657969	0.89068	0.955074	0.862266	0.68596	0.533689	0.495615	0.599276	0.79609	0.986762	1.07068	0.992552	0.763588	0.450133	0.140364	-0.0913345	-0.205849	-0.201695	-0.103795	0.0524385	0.235475	0.427461	0.627665	0.848628	1.10634	1.40846	1.74506	2.08509	2.37921	2.56931	2.60354	2.45403	2.13026	1.68013
	Neuron 47	-0.0294733	-0.837551	-1.52016	-1.97439	-2.15172	-2.05741	-1.73785	-1.2652	-0.7267	-0.219888	0.153501	0.303934	0.181552	-0.197193	-0.741639	-1.30918	-1.75362	-1.98062	-1.98522	-1.853	-1.72134	-1.71426	-1.87612	-2.13401	-2.31222	-2.20199	-1.66082	-0.694046	0.526782	1.72507	2.63457	3.11207	3.18831	3.03115	2.84513	2.76821	2.82363	2.94461	3.04168	3.05997	2.9915	2.8506	2.65216	2.42542	2.25268	2.2841	2.68572	3.53298
	Neuron 48	2.02348	1.82303	1.5192	1.19351	0.926071	0.776527	0.772833	0.906618	1.13791	1.41208	1.68354	1.93215	2.16119	2.38024	2.58944	2.77957	2.94662	3.10361	3.27357	3.46411	3.64372	3.74247	3.68233	3.41923	2.96948	2.4041	1.81597	1.27949	0.824432	0.436264	0.0798376	-0.269829	-0.609262	-0.910321	-1.13963	-1.27793	-1.32686	-1.30159	-1.21757	-1.08265	-0.901553	-0.689357	-0.482204	-0.333675	-0.295517	-0.393478	-0.612798	-0.901326
	Neuron 49	-3.7978	-3.30656	-2.97377	-2.86688	-2.95189	-3.12546	-3.28141	-3.36448	-3.3762	-3.33404	-3.22007	-2.96349	-2.47486	-1.70867	-0.709678	0.387454	1.40161	2.16407	2.56602	2.58299	2.27542	1.76689	1.20241	0.696784	0.293525	-0.0434302	-0.397252	-0.84075	-1.38581	-1.96726	-2.46757	-2.76669	-2.79101	-2.54088	-2.08968	-1.56098	-1.09528	-0.815402	-0.79515	-1.03663	-1.46536	-1.95228	-2.36225	-2.6114	-2.70358	-2.72049	-2.76506	-2.88922
	Neuron 50	-3.16108	-3.0941	-2.94935	-2.75123	-2.53179	-2.30706	-2.06625	-1.77812	-1.40926	-0.945225	-0.406758	0.146246	0.627457	0.951162	1.06352	0.965155	0.715692	0.41752	0.184063	0.105726	0.229095	0.556288	1.05567	1.66804	2.30352	2.84274	3.1591	3.1603	2.82548	2.21369	1.44006	0.636874	-0.0800821	-0.631065	-0.979502	-1.13113	-1.12643	-1.02611	-0.89165	-0.768191	-0.678388	-0.630579	-0.633398	-0.701781	-0.845166	-1.04531	-1.24457	-1.36159
	Neuron 51	0.911079	0.404697	-0.0867138	-0.448497	-0.615027	-0.574878	-0.35219	0.016162	0.492318	1.03478	1.58717	2.0689	2.38051	2.43058	2.17721	1.66111	1.00599	0.379176	-0.0712526	-0.272384	-0.24871	-0.100386	0.0515335	0.125232	0.112296	0.068465	0.0691654	0.159737	0.332157	0.539808	0.734387	0.895697	1.03549	1.17939	1.34533	1.53306	1.72622	1.90051	2.03282	2.10871	2.12534	2.08764	1.99982	1.85934	1.65865	1.39287	1.0675	0.701224
	Neuron 52	-0.366165	-0.366165	-0.366165	-0.366165	-0.366165	-0.366165	-0.366165	-0.366165	-0.366165	-0.366165	-0.366165	-0.366165	-0.366165	-0.366165	-0.366165	-0.366165	-0.366165	-0.366165	-0.366165	-0.366165	-0.366165	-0.366165	-0.366165	-0.366165	-0.366165	-0.366165	-0.366165	-0.366165	-0.366165	-0.366165	-0.366165	-0.366165	-0.366165	-0.366165	-0.366165	-0.366165	-0.366165	-0.366165	-0.366165	-0.366165	-0.366165	-0.366165	-0.366165	-0.366165	-0.366165	-0.366165	-0.366165	-0.366165
	Neuron 53	1.15994	1.41354	1.58007	1.76245	2.16687	2.95943	4.1338	5.4831	6.69961	7.53709	7.92937	7.99606	7.94735	7.95943	8.09197	8.2745	8.34451	8.10776	7.4036	6.16798	4.47793	2.54994	0.677086	-0.871628	-1.93288	-2.46272	-2.48359	-2.01965	-1.08344	0.272227	1.88802	3.48897	4.75853	5.45289	5.48133	4.90884	3.89561	2.62488	1.26343	-0.0364859	-1.1179	-1.8151	-1.98014	-1.52884	-0.482214	1.01633	2.71767	4.3221
	Neuron 54	-1.33718	-1.16908	-0.963097	-0.762502	-0.603021	-0.509306	-0.490926	-0.541052	-0.641614	-0.773474	-0.92412	-1.08573	-1.24435	-1.36941	-1.41347	-1.32515	-1.07006	-0.651673	-0.124752	0.406129	0.809032	0.966686	0.823166	0.410943	-0.160386	-0.752037	-1.25668	-1.63946	-1.93861	-2.22897	-2.57149	-2.97741	-3.40339	-3.77464	-4.01763	-4.0828	-3.94791	-3.607	-3.05853	-2.30471	-1.36506	-0.294612	0.809217	1.82117	2.61964	3.11924	3.29043	3.16242
	Neuron 55	0.881534	0.521287	0.247299	0.0780427	0.00768821	0.0117411	0.0545963	0.0985701	0.113851	0.0865758	0.0210592	-0.0653811	-0.152103	-0.22383	-0.274376	-0.305232	-0.321704	-0.329437	-0.332626	-0.333722	-0.333819	-0.333045	-0.330666	-0.324869	-0.312516	-0.289375	-0.25147	-0.197692	-0.132725	-0.0681608	-0.0198814	-0.00191554	-0.0198814	-0.0681608	-0.132725	-0.197692	-0.25147	-0.289375	-0.312516	-0.324871	-0.330674	-0.333082	-0.333967	-0.334256	-0.33434	-0.334361	-0.334366	-0.334367
	Neuron 56	0.134837	0.369481	0.583437	0.77534	0.938396	1.06187	1.13991	1.17862	1.19451	1.20578	1.22325	1.24618	1.26346	1.25698	1.20497	1.08638	0.887831	0.611314	0.277386	-0.079333	-0.418913	-0.702707	-0.895919	-0.97094	-0.915951	-0.745334	-0.501773	-0.24345	-0.021612	0.137151	0.232641	0.278018	0.283581	0.248674	0.1646	0.0236887	-0.172189	-0.408051	-0.658372	-0.894236	-1.09128	-1.23426	-1.31641	-1.33504	-1.28642	-1.16286	-0.953488	-0.649719
	Neuron 57	-1.57564	-1.35508	-0.990765	-0.488115	0.105384	0.721242	1.29872	1.80155	2.21531	2.53518	2.75851	2.88653	2.9276	2.89562	2.80569	2.67307	2.51549	2.35206	2.19514	2.04031	1.86391	1.63288	1.32222	0.930794	0.48856	0.0537603	-0.2982	-0.492076	-0.474208	-0.233178	0.188882	0.70271	1.19713	1.57337	1.77305	1.78911	1.65977	1.45254	1.24382	1.09624	1.03791	1.05239	1.08735	1.07902	0.979526	0.774399	0.486004	0.166069
	Neuron 58	-0.233317	-0.233317	-0.233317	-0.233317	-0.233317	-0.233317	-0.233317	-0.233317	-0.233317	-0.233317	-0.233317	-0.233317	-0.233317	-0.233317	-0.233317	-0.233317	-0.233317	-0.233317	-0.233317	-0.233317	-0.233317	-0.233317	-0.233317	-0.233317	-0.233317	-0.233317	-0.233317	-0.233317	-0.233317	-0.233317	-0.233317	-0.233317	-0.233317	-0.233317	-0.233317	-0.233317	-0.233317	-0.233317	-0.233317	-0.233317	-0.233317	-0.233317	-0.233317	-0.233317	-0.233317	-0.233317	-0.233317	-0.233317
	Neuron 59	0.668654	1.10867	1.51072	1.82657	2.05395	2.22284	2.3695	2.51621	2.66162	2.77624	2.80449	2.68531	2.39497	1.99174	1.62744	1.5056	1.79724	2.55164	3.64558	4.8012	5.67321	5.97047	5.55571	4.4807	2.95504	1.28037	-0.218204	-1.25539	-1.64824	-1.36927	-0.561699	0.507401	1.54751	2.35425	2.87466	3.19886	3.48743	3.87295	4.38252	4.91645	5.29237	5.33098	4.93747	4.13652	3.04904	1.83312	0.626208	-0.483792
	Neuron 60	-0.142508	-0.359558	-0.546844	-0.681287	-0.751183	-0.753395	-0.690242	-0.570516	-0.414172	-0.254986	-0.135012	-0.0903067	-0.135276	-0.255986	-0.4174	-0.579818	-0.714262	-0.809025	-0.866877	-0.897764	-0.912273	-0.918292	-0.920502	-0.921212	-0.921367	-0.921212	-0.920502	-0.918292	-0.912273	-0.897764	-0.866877	-0.809025	-0.714262	-0.579818	-0.4174	-0.255989	-0.135287	-0.0903571	-0.135202	-0.255622	-0.416036	-0.575256	-0.700537	-0.771837	-0.77606	-0.69768	-0.514177	-0.202248
	Neuron 61	3.36126	4.26535	5.03513	5.55862	5.77229	5.67526	5.32271	4.80104	4.1969	3.5748	2.97065	2.39815	1.85943	1.35341	0.881315	0.451357	0.0820804	-0.199027	-0.364857	-0.403925	-0.333418	-0.200197	-0.0656174	0.0192826	0.0338106	-0.0090392	-0.0759457	-0.131718	-0.149862	-0.111272	0.0024191	0.211026	0.528612	0.949823	1.43782	1.92251	2.31505	2.53806	2.56176	2.42667	2.23463	2.10582	2.12218	2.28952	2.53941	2.7681	2.88936	2.87443
	Neuron 62	-1.27897	-1.30022	-1.31793	-1.35666	-1.44448	-1.60029	-1.82224	-2.08554	-2.35085	-2.57765	-2.7344	-2.80064	-2.76244	-2.60748	-2.32673	-1.92538	-1.43792	-0.936717	-0.522161	-0.29205	-0.301945	-0.53801	-0.919078	-1.32794	-1.65566	-1.8376	-1.86697	-1.78382	-1.64907	-1.51772	-1.42315	-1.37534	-1.36784	-1.38662	-1.41754	-1.45209	-1.49054	-1.53982	-1.60556	-1.6821	-1.74784	-1.77079	-1.72289	-1.59583	-1.40926	-1.20616	-1.03694	-0.939422
	Neuron 63	-0.056077	-0.0605341	-0.0452919	0.00884384	0.111475	0.256906	0.425451	0.591012	0.731903	0.840085	0.923289	0.997174	1.07108	1.13697	1.17061	1.14601	1.05374	0.910391	0.752228	0.617131	0.52674	0.479584	0.457608	0.439817	0.414123	0.382006	0.355839	0.351704	0.381305	0.446642	0.540278	0.650535	0.76678	0.879607	0.97624	1.0376	1.04293	0.980557	0.856811	0.695976	0.531277	0.392463	0.296311	0.243573	0.222718	0.217905	0.216413	0.21104
	Neuron 64	-0.367685	-0.367685	-0.367685	-0.367685	-0.367685	-0.367685	-0.367685	-0.367685	-0.367685	-0.367685	-0.367685	-0.367685	-0.367685	-0.367685	-0.367685	-0.367685	-0.367685	-0.367685	-0.367685	-0.367684	-0.36768	-0.367657	-0.367556	-0.367159	-0.365768	-0.361412	-0.349227	-0.318798	-0.250973	-0.116105	0.122966	0.500252	1.02915	1.68524	2.40049	3.07679	3.61569	3.94991	4.05983	3.9686	3.72355	3.37844	2.98485	2.5904	2.23719	1.95823	1.77506	1.69898
	Neuron 65	-0.14091	-0.14091	-0.14091	-0.14091	-0.14091	-0.14091	-0.14091	-0.14091	-0.14091	-0.14091	-0.14091	-0.14091	-0.14091	-0.14091	-0.14091	-0.14091	-0.14091	-0.14091	-0.14091	-0.14091	-0.14091	-0.14091	-0.14091	-0.14091	-0.14091	-0.14091	-0.14091	-0.14091	-0.14091	-0.14091	-0.14091	-0.14091	-0.14091	-0.14091	-0.14091	-0.14091	-0.14091	-0.14091	-0.14091	-0.14091	-0.14091	-0.14091	-0.14091	-0.14091	-0.14091	-0.14091	-0.14091	-0.14091
	Neuron 66	-0.14644	-0.131931	-0.101044	-0.0431915	0.0515714	0.186015	0.348433	0.509844	0.630542	0.675457	0.630542	0.509844	0.348433	0.186015	0.0515714	-0.0431915	-0.101044	-0.131931	-0.14644	-0.15246	-0.154672	-0.155394	-0.155603	-0.155657	-0.15567	-0.155672	-0.155673	-0.155673	-0.155673	-0.155673	-0.155673	-0.155673	-0.155673	-0.155673	-0.155673	-0.155673	-0.155673	-0.155673	-0.155673	-0.155673	-0.155673	-0.155673	-0.155673	-0.155673	-0.155673	-0.155673	-0.155673	-0.155673
	Neuron 67	-0.359907	-0.290989	-0.193212	-0.0750897	0.0423002	0.130081	0.162748	0.130092	0.0423507	-0.0748869	-0.192484	-0.288652	-0.353193	-0.384715	-0.384715	-0.353193	-0.288652	-0.192484	-0.0748869	0.0423507	0.130092	0.162748	0.130081	0.0423002	-0.0750896	-0.193212	-0.290989	-0.359905	-0.401971	-0.424395	-0.434794	-0.438648	-0.438648	-0.434794	-0.424395	-0.401971	-0.359905	-0.290989	-0.193212	-0.0750897	0.0423002	0.130081	0.162746	0.130081	0.0423002	-0.0750897	-0.193212	-0.290989
	Neuron 68	-0.354103	-0.353053	-0.349835	-0.341079	-0.319975	-0.275048	-0.190899	-0.0530626	0.142492	0.378736	0.613516	0.789079	0.854419	0.789128	0.613719	0.379464	0.144829	-0.0463477	-0.173633	-0.235318	-0.238171	-0.190356	-0.101335	0.0135692	0.129909	0.217385	0.249972	0.217289	0.129504	0.012114	-0.106008	-0.203786	-0.272704	-0.314778	-0.337242	-0.347794	-0.352172	-0.353781	-0.354305	-0.354456	-0.354485	-0.354453	-0.354294	-0.35373	-0.351969	-0.347066	-0.334905	-0.308063
	Neuron 69	-0.307682	-0.307682	-0.307682	-0.307682	-0.307682	-0.307682	-0.307682	-0.30768	-0.307671	-0.307632	-0.30748	-0.306955	-0.305346	-0.300967	-0.290416	-0.267952	-0.225878	-0.156959	-0.0591823	0.0589399	0.17633	0.26411	0.296776	0.26411	0.17633	0.0589399	-0.0591823	-0.156959	-0.225878	-0.267952	-0.290416	-0.300967	-0.305346	-0.306955	-0.30748	-0.307632	-0.307671	-0.30768	-0.307682	-0.307682	-0.307682	-0.307682	-0.307682	-0.307682	-0.30768	-0.307671	-0.307632	-0.30748
	Neuron 70	-0.510424	-0.510424	-0.510424	-0.510424	-0.510424	-0.510424	-0.510424	-0.510424	-0.510424	-0.510424	-0.510424	-0.510424	-0.510424	-0.510424	-0.510424	-0.510424	-0.510424	-0.510424	-0.510424	-0.510424	-0.510424	-0.510424	-0.510424	-0.510424	-0.510424	-0.510424	-0.510424	-0.510424	-0.510424	-0.510424	-0.510424	-0.510424	-0.510424	-0.510424	-0.510424	-0.510424	-0.510424	-0.510424	-0.510424	-0.510424	-0.510424	-0.510424	-0.510424	-0.510424	-0.510424	-0.510424	-0.510424	-0.510424
	Neuron 71	-0.753341	-1.12969	-1.49187	-1.77703	-1.93467	-1.94314	-1.81456	-1.58629	-1.30287	-0.997226	-0.681338	-0.350194	0.00608205	0.391358	0.799718	1.2178	1.6284	2.01119	2.33965	2.57717	2.67804	2.59798	2.31276	1.83548	1.22095	0.552437	-0.0828687	-0.616442	-1.00891	-1.24711	-1.33451	-1.28312	-1.11114	-0.845494	-0.524722	-0.197181	0.0882557	0.296303	0.415896	0.459294	0.44947	0.404904	0.332636	0.232659	0.107278	-0.0331053	-0.170648	-0.283833
	Neuron 72	-0.0447345	-0.0446805	-0.0444712	-0.0437494	-0.0415369	-0.035517	-0.0210084	0.00987894	0.0677312	0.162494	0.296938	0.459356	0.620767	0.741465	0.78638	0.741465	0.620767	0.459356	0.296938	0.162495	0.0677339	0.00989272	-0.0209466	-0.0352691	-0.0406475	-0.0408934	-0.0362641	-0.0235768	0.00382457	0.0552364	0.139467	0.258972	0.403344	0.54682	0.654108	0.694032	0.654108	0.54682	0.403344	0.258972	0.139467	0.0552333	0.00380905	-0.0236463	-0.0365429	-0.0418939	-0.0438606	-0.0445022
	Neuron 73	0.512301	0.747018	1.12935	1.61978	2.15851	2.66888	3.07733	3.34207	3.46944	3.50201	3.48537	3.44042	3.36462	3.25785	3.14418	3.06378	3.03819	3.03839	2.98445	2.78083	2.36668	1.7522	1.02261	0.308306	-0.264948	-0.62294	-0.765236	-0.75238	-0.665581	-0.56076	-0.441255	-0.262551	0.0354389	0.487548	1.07612	1.73025	2.34956	2.84038	3.14949	3.28351	3.30472	3.30018	3.33367	3.40506	3.44443	3.34946	3.04476	2.52535
	Neuron 74	-0.212627	-0.212627	-0.212627	-0.212627	-0.212627	-0.212627	-0.212627	-0.212627	-0.212627	-0.212627	-0.212627	-0.212627	-0.212627	-0.212627	-0.212627	-0.212627	-0.212627	-0.212627	-0.212627	-0.212627	-0.212627	-0.212627	-0.212627	-0.212627	-0.212627	-0.212627	-0.212627	-0.212627	-0.212627	-0.212627	-0.212627	-0.212627	-0.212627	-0.212627	-0.212627	-0.212627	-0.212627	-0.212627	-0.212627	-0.212627	-0.212627	-0.212627	-0.212627	-0.212627	-0.212627	-0.212625	-0.212616	-0.212576
	Neuron 75	1.25888	1.46101	1.541	1.46842	1.2442	0.908266	0.528368	0.175066	-0.101588	-0.280412	-0.361418	-0.351539	-0.255049	-0.0745836	0.179091	0.476434	0.767364	0.99411	1.11526	1.12822	1.07452	1.02066	1.02188	1.08925	1.18128	1.22726	1.16941	0.997773	0.756795	0.520987	0.356147	0.288583	0.297157	0.329059	0.328565	0.263119	0.134188	-0.0301574	-0.193506	-0.328213	-0.423043	-0.48091	-0.5118	-0.526309	-0.532329	-0.534542	-0.535264	-0.535473
	Neuron 76	0.407464	0.255269	0.258057	0.415149	0.6926	1.03314	1.3718	1.65006	1.82619	1.88306	1.83336	1.71845	1.59717	1.52532	1.5323	1.60508	1.6895	1.71184	1.61166	1.36847	1.00791	0.587303	0.172543	-0.180544	-0.435741	-0.579777	-0.62244	-0.592699	-0.529113	-0.466815	-0.427253	-0.415729	-0.425993	-0.446803	-0.466451	-0.475378	-0.468813	-0.449106	-0.425138	-0.40743	-0.401524	-0.404385	-0.406609	-0.398884	-0.378116	-0.348484	-0.315532	-0.27626
	Neuron 77	-0.321519	-0.321519	-0.321519	-0.321519	-0.321519	-0.321519	-0.321519	-0.321519	-0.321518	-0.321517	-0.32151	-0.32148	-0.321362	-0.320948	-0.319656	-0.316059	-0.307135	-0.287422	-0.248718	-0.18132	-0.0775817	0.062792	0.228319	0.395788	0.536683	0.627641	0.658926	0.635509	0.570601	0.47719	0.364011	0.237616	0.106655	-0.0166386	-0.118908	-0.18897	-0.218361	-0.198589	-0.118113	0.036705	0.274301	0.586011	0.935958	1.26115	1.48681	1.55306	1.44025	1.17838
	Neuron 78	-0.253839	-0.253839	-0.253839	-0.253839	-0.253839	-0.253839	-0.253839	-0.253839	-0.253839	-0.253839	-0.253839	-0.253839	-0.253839	-0.253839	-0.253839	-0.253839	-0.253839	-0.253839	-0.253839	-0.253839	-0.253839	-0.253839	-0.253839	-0.253839	-0.253839	-0.253839	-0.253839	-0.253839	-0.253839	-0.253839	-0.253839	-0.253839	-0.253839	-0.253839	-0.253839	-0.253839	-0.253839	-0.253839	-0.253839	-0.253839	-0.253839	-0.253839	-0.253839	-0.253839	-0.253839	-0.253839	-0.253839	-0.253839
	Neuron 79	-0.119974	-0.119974	-0.119974	-0.119974	-0.119974	-0.119974	-0.119974	-0.119974	-0.119974	-0.119974	-0.119974	-0.119974	-0.119974	-0.119974	-0.119974	-0.119974	-0.119974	-0.119974	-0.119974	-0.119974	-0.119974	-0.119974	-0.119974	-0.119974	-0.119974	-0.119974	-0.119974	-0.119974	-0.119974	-0.119974	-0.119974	-0.119974	-0.119974	-0.119974	-0.119974	-0.119974	-0.119974	-0.119974	-0.119974	-0.119974	-0.119974	-0.119974	-0.119974	-0.119974	-0.119974	-0.119974	-0.119974	-0.119974
	Neuron 80	-0.508174	-0.508174	-0.508174	-0.508174	-0.508174	-0.508174	-0.508174	-0.508174	-0.508174	-0.508174	-0.508174	-0.508174	-0.508174	-0.508174	-0.508174	-0.508174	-0.508174	-0.508174	-0.508174	-0.508174	-0.508174	-0.508174	-0.508174	-0.508174	-0.508174	-0.508174	-0.508174	-0.508174	-0.508174	-0.508174	-0.508174	-0.508174	-0.508174	-0.508174	-0.508174	-0.508174	-0.508174	-0.508174	-0.508174	-0.508174	-0.508174	-0.508174	-0.508174	-0.508174	-0.508174	-0.508174	-0.508174	-0.508174
	Neuron 81	2.15026	2.46452	2.5651	2.43671	2.09627	1.60114	1.0615	0.623609	0.414217	0.480082	0.772495	1.19352	1.66875	2.18899	2.78971	3.48717	4.22157	4.8497	5.19361	5.11724	4.58888	3.69916	2.6297	1.59185	0.766381	0.268691	0.14765	0.407211	1.02964	1.98238	3.20639	4.60148	6.02849	7.33434	8.38599	9.09435	9.42391	9.39919	9.1145	8.73261	8.44973	8.42546	8.71117	9.22207	9.7724	10.1524	10.2046	9.86585
	Neuron 82	-0.0916448	-0.0916448	-0.0916448	-0.0916448	-0.0916448	-0.0916448	-0.0916448	-0.0916448	-0.0916448	-0.0916448	-0.0916448	-0.0916448	-0.0916448	-0.0916448	-0.0916448	-0.0916448	-0.0916448	-0.0916448	-0.0916448	-0.0916448	-0.0916448	-0.0916448	-0.0916448	-0.0916448	-0.0916448	-0.0916448	-0.0916448	-0.0916448	-0.0916448	-0.0916448	-0.0916448	-0.0916448	-0.0916448	-0.0916448	-0.0916448	-0.0916448	-0.0916448	-0.0916448	-0.0916448	-0.0916448	-0.0916448	-0.0916448	-0.0916448	-0.0916448	-0.0916448	-0.0916448	-0.0916448	-0.0916448
	Neuron 83	-0.237932	-0.146334	-0.0303939	0.0863079	0.173895	0.206512	0.173837	0.0860637	-0.0312873	-0.149257	-0.24651	-0.313819	-0.351515	-0.363425	-0.351504	-0.313768	-0.246307	-0.14853	-0.0289505	0.0927781	0.191101	0.246228	0.255638	0.236777	0.217174	0.217215	0.236989	0.256415	0.248768	0.198544	0.112382	0.0174945	-0.0494585	-0.0558537	0.0165363	0.165842	0.36909	0.586912	0.774702	0.897279	0.939941	0.909465	0.825291	0.708449	0.576544	0.446141	0.336049	0.264337
	Neuron 84	-2.27292	-2.26505	-2.17195	-2.00523	-1.77437	-1.48485	-1.14714	-0.785257	-0.434274	-0.126722	0.122885	0.325381	0.512655	0.725003	0.994716	1.32859	1.69328	2.01259	2.18626	2.1281	1.80522	1.25619	0.580313	-0.092544	-0.637164	-0.965717	-1.05294	-0.94397	-0.735304	-0.534044	-0.417718	-0.416878	-0.523121	-0.706329	-0.924812	-1.12713	-1.25586	-1.26103	-1.11967	-0.850872	-0.515928	-0.199623	0.0220186	0.11309	0.0908995	0.0123351	-0.0584233	-0.0812616
	Neuron 85	0.217992	0.236604	0.268845	0.277377	0.24491	0.183094	0.128771	0.129753	0.225521	0.430153	0.7243	1.05927	1.37084	1.59669	1.69112	1.63397	1.43382	1.12636	0.768204	0.425476	0.158349	0.00565872	-0.0240957	0.0495094	0.192087	0.371986	0.571827	0.786484	1.00877	1.21367	1.35521	1.38244	1.26745	1.02773	0.727283	0.45342	0.280979	0.241903	0.314007	0.432598	0.518527	0.510087	0.385237	0.165562	-0.0976164	-0.346056	-0.53471	-0.641915
	Neuron 86	-0.126708	-0.126708	-0.126708	-0.126708	-0.126708	-0.126708	-0.126708	-0.126708	-0.126708	-0.126708	-0.126708	-0.126708	-0.126708	-0.126708	-0.126708	-0.126708	-0.126708	-0.126708	-0.126708	-0.126708	-0.126708	-0.126708	-0.126708	-0.126708	-0.126708	-0.126708	-0.126708	-0.126708	-0.126708	-0.126708	-0.126708	-0.126707	-0.126706	-0.126696	-0.126657	-0.126505	-0.12598	-0.124371	-0.119993	-0.109441	-0.0869776	-0.0449033	0.0240152	0.121792	0.239915	0.357304	0.445085	0.47775
	Neuron 87	2.96161	2.54354	2.08274	1.5949	1.09968	0.630137	0.236638	-0.0177868	-0.0696904	0.126875	0.578394	1.23208	1.97171	2.64137	3.09364	3.23974	3.07523	2.67239	2.15186	1.65163	1.30016	1.19065	1.35736	1.76533	2.32435	2.9233	3.46503	3.88207	4.13066	4.17898	4.00819	3.63048	3.11029	2.56839	2.15737	2.01539	2.22016	2.7667	3.57787	4.53636	5.51604	6.39804	7.07409	7.45151	7.47027	7.12775	6.4947	5.70666
	Neuron 88	-3.56497	-3.90741	-4.1306	-4.26171	-4.33008	-4.35899	-4.36189	-4.34185	-4.29298	-4.20357	-4.06103	-3.85876	-3.60337	-3.31943	-3.04861	-2.84105	-2.73945	-2.76005	-2.8795	-3.03633	-3.15051	-3.15355	-3.01501	-2.75218	-2.41951	-2.08541	-1.80982	-1.63289	-1.57425	-1.6351	-1.7969	-2.02098	-2.25819	-2.46972	-2.64612	-2.80796	-2.98499	-3.18857	-3.39769	-3.56761	-3.65408	-3.63741	-3.5341	-3.39187	-3.27118	-3.22065	-3.25627	-3.35298
	Neuron 89	0.886018	0.649918	0.423697	0.261683	0.201939	0.255518	0.404801	0.609918	0.819729	0.984562	1.06877	1.0598	0.969268	0.824382	0.654071	0.478396	0.306932	0.145182	0.00310105	-0.100486	-0.141042	-0.0984882	0.0302914	0.223804	0.438745	0.623233	0.734592	0.753275	0.686611	0.561448	0.410843	0.262817	0.136016	0.0403816	-0.0223942	-0.0602687	-0.0899782	-0.129844	-0.188877	-0.260358	-0.325422	-0.363555	-0.361353	-0.313903	-0.221163	-0.0862518	0.0805345	0.255531
	Neuron 90	-0.236189	-0.236189	-0.236188	-0.236186	-0.236177	-0.236138	-0.235986	-0.235461	-0.233852	-0.229474	-0.218922	-0.196459	-0.154384	-0.0854658	0.0123114	0.130434	0.247823	0.335604	0.368269	0.335604	0.247823	0.130434	0.0123114	-0.0854658	-0.154384	-0.196459	-0.218922	-0.229474	-0.233852	-0.235461	-0.235986	-0.236138	-0.236177	-0.236186	-0.236188	-0.236189	-0.236189	-0.236189	-0.236189	-0.236189	-0.236189	-0.236189	-0.236189	-0.236189	-0.236189	-0.236189	-0.236189	-0.236189
	Neuron 91	-0.0756079	-0.170371	-0.228223	-0.25911	-0.273619	-0.279639	-0.281851	-0.282573	-0.282782	-0.282834	-0.282835	-0.28279	-0.282604	-0.281963	-0.279996	-0.274645	-0.261748	-0.234293	-0.182869	-0.098635	0.0208705	0.165242	0.308718	0.416006	0.45593	0.416006	0.308718	0.165242	0.0208705	-0.098635	-0.182869	-0.234293	-0.261748	-0.274645	-0.279996	-0.281963	-0.282604	-0.28279	-0.282838	-0.282849	-0.282851	-0.282852	-0.282852	-0.282852	-0.282852	-0.282852	-0.282852	-0.282852
	Neuron 92	-1.97686	-2.20607	-2.35868	-2.44742	-2.49282	-2.51334	-2.52158	-2.52451	-2.52544	-2.52571	-2.52577	-2.52579	-2.52579	-2.52579	-2.52579	-2.52579	-2.52578	-2.52576	-2.52565	-2.52523	-2.52379	-2.51936	-2.50732	-2.4783	-2.41651	-2.30074	-2.11094	-1.84105	-1.51302	-1.18103	-0.916157	-0.772645	-0.752997	-0.795661	-0.798324	-0.667661	-0.368992	0.051395	0.483195	0.799017	0.906668	0.781011	0.463274	0.0351746	-0.413262	-0.806813	-1.09588	-1.25976
	Neuron 93	-0.0575067	-0.0575067	-0.0575067	-0.0575067	-0.0575067	-0.0575067	-0.0575067	-0.0575067	-0.0575067	-0.0575067	-0.0575067	-0.0575067	-0.0575067	-0.0575067	-0.0575067	-0.0575067	-0.0575067	-0.0575067	-0.0575067	-0.0575067	-0.0575067	-0.0575067	-0.0575067	-0.0575067	-0.0575067	-0.0575067	-0.0575067	-0.0575067	-0.0575067	-0.0575067	-0.0575067	-0.0575067	-0.0575067	-0.0575067	-0.0575067	-0.0575067	-0.0575067	-0.0575067	-0.0575067	-0.0575067	-0.0575067	-0.0575067	-0.0575067	-0.0575067	-0.0575067	-0.0575067	-0.0575067	-0.0575067
	Neuron 94	0.269431	0.0848178	-0.0238346	-0.0524353	-0.0198815	0.0509209	0.149969	0.284542	0.468448	0.704268	0.973079	1.241	1.47707	1.66551	1.80065	1.87063	1.84937	1.70886	1.44359	1.08629	0.702182	0.367187	0.145215	0.0739534	0.158663	0.370885	0.653376	0.934488	1.15	1.26301	1.27122	1.19767	1.07145	0.910708	0.718123	0.489948	0.2308	-0.0366625	-0.273204	-0.433872	-0.482056	-0.401476	-0.203796	0.0695072	0.353505	0.575983	0.680059	0.644233
	Neuron 95	-0.314518	-0.329448	-0.335435	-0.337569	-0.338246	-0.338437	-0.338484	-0.338486	-0.338449	-0.338297	-0.337772	-0.336163	-0.331785	-0.321233	-0.298769	-0.256695	-0.187777	-0.0899995	0.0281227	0.145513	0.233293	0.265958	0.233293	0.145513	0.0281227	-0.0899995	-0.187777	-0.256695	-0.298769	-0.321233	-0.331785	-0.336163	-0.337772	-0.338297	-0.338449	-0.338488	-0.338497	-0.338499	-0.3385	-0.3385	-0.3385	-0.3385	-0.3385	-0.3385	-0.3385	-0.3385	-0.3385	-0.3385
	Neuron 96	-0.0520904	-0.160419	-0.233716	-0.277399	-0.300388	-0.311092	-0.315509	-0.317125	-0.317643	-0.317756	-0.317643	-0.317127	-0.31552	-0.311142	-0.300591	-0.278127	-0.236053	-0.167134	-0.0693571	0.0487651	0.166155	0.253936	0.286601	0.253936	0.166155	0.0487651	-0.0693571	-0.167134	-0.236053	-0.278127	-0.300591	-0.311142	-0.31552	-0.317129	-0.317654	-0.317807	-0.317846	-0.317855	-0.317857	-0.317857	-0.317857	-0.317857	-0.317857	-0.317857	-0.317857	-0.317857	-0.317857	-0.317857
	Neuron 97	0.531022	0.3616	0.261685	0.204622	0.157358	0.10662	0.0650886	0.0568918	0.0936383	0.157557	0.204254	0.185196	0.0764099	-0.105167	-0.308751	-0.476392	-0.573421	-0.60504	-0.610201	-0.637689	-0.719469	-0.856682	-1.02411	-1.18674	-1.31594	-1.39642	-1.42343	-1.39647	-1.31616	-1.18753	-1.0266	-0.863703	-0.737194	-0.677825	-0.691865	-0.754713	-0.821361	-0.849333	-0.821346	-0.754644	-0.691588	-0.676833	-0.734019	-0.854609	-1.0033	-1.1341	-1.2064	-1.19414
	Neuron 98	0.0814007	0.371838	0.674921	0.942555	1.12942	1.20643	1.16651	1.02214	0.799079	0.53055	0.252333	-0.00283294	-0.211525	-0.363837	-0.462934	-0.520351	-0.549959	-0.563545	-0.569093	-0.57111	-0.571763	-0.571952	-0.572	-0.572011	-0.572013	-0.572014	-0.572014	-0.572014	-0.572014	-0.572014	-0.572014	-0.572014	-0.572014	-0.572014	-0.572014	-0.572014	-0.572014	-0.572014	-0.572014	-0.572014	-0.572013	-0.572011	-0.571998	-0.571944	-0.571735	-0.571013	-0.568801	-0.562781
	Neuron 99	-0.656853	-0.595722	-0.514335	-0.416397	-0.315489	-0.23913	-0.223445	-0.298337	-0.470428	-0.714917	-0.982831	-1.2196	-1.38378	-1.45711	-1.44506	-1.37224	-1.27558	-1.19497	-1.16112	-1.18413	-1.24923	-1.32301	-1.36786	-1.35731	-1.28564	-1.16824	-1.03397	-0.913924	-0.832321	-0.802711	-0.828467	-0.903525	-1.01154	-1.12617	-1.21671	-1.25948	-1.24953	-1.20487	-1.15901	-1.14443	-1.17564	-1.24099	-1.30738	-1.33464	-1.29271	-1.17459	-1.00135	-0.817379
	Neuron 100	0.030429	0.127881	0.211803	0.272295	0.299378	0.285026	0.225216	0.123513	-0.00607925	-0.141602	-0.261924	-0.356156	-0.425796	-0.477346	-0.511701	-0.520059	-0.490625	-0.420681	-0.323086	-0.220391	-0.130365	-0.0549289	0.017457	0.0971819	0.178952	0.240556	0.257448	0.222624	0.157192	0.10466	0.113395	0.217189	0.421612	0.699426	0.99648	1.24821	1.4026	1.43971	1.37757	1.26122	1.14183	1.05697	1.01993	1.02027	1.03327	1.03453	1.01372	0.980465
	Neuron 101	-0.619727	-0.365616	-0.0736238	0.225716	0.50521	0.747861	0.945816	1.09229	1.17397	1.17182	1.07169	0.877648	0.618189	0.340167	0.0938512	-0.0825936	-0.172219	-0.180121	-0.128297	-0.0481104	0.0269159	0.0669511	0.0507647	-0.0296733	-0.165532	-0.330532	-0.485488	-0.58798	-0.604726	-0.522902	-0.356687	-0.145998	0.0538088	0.18907	0.22577	0.160987	0.0231035	-0.139062	-0.273912	-0.34526	-0.344566	-0.292272	-0.227115	-0.187725	-0.195105	-0.244472	-0.310201	-0.360655
	Neuron 102	1.3608	1.4923	1.5438	1.52573	1.44369	1.2959	1.0825	0.820828	0.554016	0.34414	0.250954	0.307087	0.50329	0.792275	1.10948	1.39904	1.62956	1.79142	1.88115	1.88865	1.79938	1.60941	1.33863	1.02855	0.724432	0.454998	0.224329	0.0201826	-0.169694	-0.345874	-0.496686	-0.605998	-0.662068	-0.662236	-0.612566	-0.524161	-0.40833	-0.27304	-0.12317	0.0346563	0.185814	0.305793	0.366437	0.348033	0.250129	0.0945211	-0.0812742	-0.236689
	Neuron 103	5.14864	5.6011	5.62089	5.09127	4.04824	2.68645	1.29978	0.179066	-0.489377	-0.682189	-0.532568	-0.265193	-0.102996	-0.186559	-0.537665	-1.07405	-1.65729	-2.14505	-2.42674	-2.43874	-2.16719	-1.64583	-0.949597	-0.180236	0.554767	1.16281	1.57903	1.77077	1.73768	1.50872	1.13362	0.669141	0.166864	-0.330351	-0.784831	-1.16289	-1.44199	-1.62081	-1.71987	-1.7664	-1.77166	-1.71832	-1.57178	-1.31121	-0.9582	-0.577847	-0.245868	-0.00328911
	Neuron 104	-0.506842	-0.506842	-0.506842	-0.506842	-0.506842	-0.506842	-0.506842	-0.506842	-0.506842	-0.506842	-0.506842	-0.506842	-0.506842	-0.506842	-0.506841	-0.506839	-0.50683	-0.506789	-0.506628	-0.506063	-0.504302	-0.499399	-0.487236	-0.460385	-0.40772	-0.316184	-0.175798	0.0128932	0.2326	0.449618	0.623898	0.725991	0.751955	0.726519	0.691364	0.684969	0.72556	0.805415	0.896534	0.962031	0.967854	0.892687	0.734891	0.514156	0.265615	0.027823	-0.16981	-0.314049
	Neuron 105	-0.403228	-0.359073	-0.321421	-0.267942	-0.169305	0.0115598	0.310444	0.739309	1.26193	1.78927	2.20774	2.42993	2.43784	2.29007	2.08718	1.91726	1.81575	1.7625	1.7138	1.64499	1.57425	1.55247	1.62688	1.80242	2.02542	2.20049	2.2315	2.06387	1.70514	1.21556	0.679189	0.174544	-0.241719	-0.537028	-0.697945	-0.72494	-0.629376	-0.431986	-0.161778	0.144476	0.442276	0.681524	0.815234	0.816108	0.694215	0.502916	0.323892	0.234812
	Neuron 106	-2.23648	-2.43156	-2.54707	-2.62352	-2.7116	-2.85651	-3.06818	-3.29563	-3.43048	-3.34742	-2.96229	-2.2756	-1.37955	-0.427655	0.418211	1.04354	1.42053	1.61567	1.75907	1.98425	2.36272	2.86427	3.36445	3.69729	3.72743	3.40665	2.7912	2.01853	1.25959	0.666045	0.326654	0.243139	0.334344	0.471487	0.532916	0.453044	0.240632	-0.0403205	-0.310785	-0.511787	-0.61811	-0.633441	-0.580468	-0.494385	-0.416647	-0.382474	-0.404415	-0.464555
	Neuron 107	0.379411	0.252849	0.104614	-0.0574664	-0.236649	-0.43002	-0.619402	-0.775622	-0.871119	-0.891669	-0.840858	-0.736909	-0.605843	-0.475048	-0.368432	-0.302118	-0.280754	-0.296852	-0.335104	-0.379721	-0.419799	-0.449349	-0.463431	-0.454566	-0.412055	-0.324041	-0.181703	0.0144322	0.247659	0.482342	0.669483	0.759764	0.71832	0.535512	0.231436	-0.145903	-0.529099	-0.846639	-1.04199	-1.08936	-0.998093	-0.802781	-0.545145	-0.260085	0.0253759	0.283979	0.484598	0.602467
	Neuron 108	3.05633	2.86188	2.54805	2.10663	1.57216	1.01538	0.51265	0.105354	-0.22382	-0.538663	-0.905294	-1.34208	-1.7949	-2.15489	-2.31061	-2.20648	-1.8746	-1.42287	-0.988039	-0.680262	-0.545206	-0.55421	-0.620849	-0.640341	-0.545824	-0.360492	-0.20875	-0.26053	-0.627594	-1.27507	-2.01137	-2.56869	-2.72547	-2.39844	-1.65922	-0.680282	0.347447	1.28047	2.04923	2.64911	3.11378	3.48849	3.81245	4.10779	4.3676	4.54296	4.54425	4.27319
	Neuron 109	-0.208026	-0.159044	-0.0922536	0.0141209	0.168219	0.354776	0.539315	0.684484	0.767079	0.783408	0.740323	0.64181	0.484863	0.269349	0.0126951	-0.245399	-0.455138	-0.578747	-0.607862	-0.565134	-0.489476	-0.41395	-0.348851	-0.279406	-0.17948	-0.0335687	0.146171	0.319163	0.433731	0.45234	0.368683	0.206294	0.00229028	-0.209515	-0.403868	-0.55768	-0.642716	-0.628275	-0.495682	-0.256189	0.0404655	0.315967	0.490941	0.517862	0.401551	0.19499	-0.0273008	-0.202402
	Neuron 110	1.85169	2.84638	3.49082	3.76021	3.71724	3.48296	3.20179	3.01327	3.02338	3.26562	3.665	4.04068	4.17247	3.90968	3.25739	2.38109	1.52387	0.887454	0.544554	0.422712	0.357406	0.181059	-0.19659	-0.752296	-1.3676	-1.88356	-2.16103	-2.12403	-1.77923	-1.21183	-0.557638	0.0426138	0.48723	0.731933	0.776017	0.635632	0.331761	-0.0981036	-0.581751	-1.01318	-1.2832	-1.32594	-1.15344	-0.855653	-0.564384	-0.401501	-0.437373	-0.673365
	Neuron 111	0.53115	0.255388	-0.0421873	-0.364782	-0.689286	-0.967974	-1.14559	-1.1804	-1.05857	-0.797877	-0.442318	-0.0506829	0.317838	0.617673	0.826521	0.947372	1.00214	1.01938	1.02114	1.01421	0.989072	0.926143	0.805884	0.619112	0.374838	0.103721	-0.144916	-0.313441	-0.351346	-0.230511	0.0446693	0.434288	0.866986	1.25145	1.49606	1.53461	1.35027	0.987106	0.541248	0.132781	-0.13128	-0.188334	-0.0341514	0.283946	0.689188	1.10202	1.46089	1.731
	Neuron 112	6.31092	6.62612	7.15395	8.02385	9.20032	10.4308	11.3079	11.4276	10.5608	8.74794	6.27479	3.55936	1.01321	-1.06813	-2.55896	-3.49752	-4.03287	-4.3515	-4.61548	-4.92923	-5.32909	-5.77997	-6.17568	-6.35456	-6.14226	-5.4163	-4.17032	-2.55049	-0.843455	0.590356	1.42504	1.48507	0.821657	-0.289403	-1.43528	-2.20567	-2.32755	-1.74459	-0.617032	0.751689	2.03054	2.97325	3.48469	3.62293	3.55143	3.47267	3.56517	3.92813
	Neuron 113	0.122565	0.0952158	0.0424485	-0.0386802	-0.141208	-0.24861	-0.339578	-0.395242	-0.405697	-0.373063	-0.309558	-0.231164	-0.150031	-0.0705063	0.00796775	0.0827566	0.143218	0.172853	0.160769	0.111872	0.0473585	-0.00593433	-0.0295657	-0.0208759	0.0102322	0.0508609	0.0935289	0.138919	0.193297	0.263385	0.351433	0.452762	0.557228	0.65382	0.734911	0.796639	0.835229	0.842798	0.806765	0.714465	0.532988	0.332151	0.104066	-0.120202	-0.320556	-0.462357	-0.555002	-0.605109
	Neuron 114	-0.470161	-0.472371	-0.471078	-0.465273	-0.450642	-0.419116	-0.359246	-0.258924	-0.110862	0.0812242	0.300079	0.51952	0.714827	0.872137	0.989678	1.07	1.10992	1.09696	1.01561	0.859199	0.639025	0.384313	0.132648	-0.0834063	-0.246027	-0.353896	-0.417153	-0.450019	-0.465172	-0.471379	-0.473639	-0.474372	-0.474584	-0.474638	-0.47465	-0.474653	-0.474654	-0.474654	-0.474654	-0.474654	-0.474654	-0.474654	-0.474654	-0.474654	-0.474653	-0.474651	-0.47464	-0.474592
	Neuron 115	0.819235	0.737858	0.513116	0.197438	-0.17912	-0.613092	-1.10151	-1.6081	-2.05258	-2.33665	-2.39154	-2.21485	-1.87136	-1.45818	-1.05806	-0.708771	-0.40229	-0.109266	0.187379	0.468893	0.682919	0.774267	0.726924	0.58743	0.450366	0.415291	0.545227	0.849945	1.29176	1.79587	2.2565	2.5504	2.57159	2.27931	1.72781	1.05079	0.405765	-0.0861199	-0.369641	-0.445888	-0.342031	-0.0862383	0.297938	0.780666	1.31262	1.82238	2.22581	2.43914
	Neuron 116	-0.605126	-0.928659	-1.12174	-1.18374	-1.13622	-1.01674	-0.874222	-0.76081	-0.717829	-0.761132	-0.87444	-1.01469	-1.12459	-1.14339	-1.01235	-0.680037	-0.116615	0.662177	1.57515	2.4809	3.2182	3.66644	3.79144	3.64768	3.33679	2.95143	2.53979	2.10616	1.63661	1.12648	0.592874	0.0705165	-0.401106	-0.7903	-1.08022	-1.26897	-1.36436	-1.37719	-1.31795	-1.19946	-1.04328	-0.883473	-0.761307	-0.710574	-0.740981	-0.830596	-0.933435	-0.998875
	Neuron 117	-1.78766	-1.89707	-2.00641	-2.17938	-2.4467	-2.79269	-3.16756	-3.51379	-3.78916	-3.9758	-4.07512	-4.09679	-4.05005	-3.94199	-3.7817	-3.58551	-3.37805	-3.18685	-3.03237	-2.91862	-2.82976	-2.73554	-2.6039	-2.41444	-2.16454	-1.86341	-1.5178	-1.12096	-0.656563	-0.120242	0.452878	0.974358	1.31812	1.36545	1.06031	0.44637	-0.336225	-1.09525	-1.65064	-1.88824	-1.78185	-1.38141	-0.781006	-0.0854317	0.610836	1.22815	1.69721	1.95938
	Neuron 118	-0.266216	-0.266216	-0.266216	-0.266216	-0.266216	-0.266216	-0.266216	-0.266216	-0.266216	-0.266216	-0.266216	-0.266216	-0.266216	-0.266216	-0.266216	-0.266216	-0.266216	-0.266216	-0.266216	-0.266216	-0.266216	-0.266216	-0.266216	-0.266216	-0.266216	-0.266216	-0.266216	-0.266216	-0.266216	-0.266216	-0.266216	-0.266216	-0.266216	-0.266216	-0.266216	-0.266216	-0.266216	-0.266216	-0.266216	-0.266216	-0.266216	-0.266216	-0.266216	-0.266216	-0.266216	-0.266216	-0.266216	-0.266216
	Neuron 119	-1.97031	-2.51805	-2.85176	-2.88924	-2.58331	-1.94156	-1.03899	-0.0149927	0.95318	1.69825	2.11393	2.18508	1.98388	1.63902	1.29626	1.08358	1.08375	1.31579	1.7343	2.25455	2.79464	3.30915	3.79266	4.25549	4.69569	5.09152	5.41845	5.67271	5.87539	6.04481	6.15497	6.11849	5.82148	5.19559	4.27661	3.20443	2.16413	1.31131	0.7293	0.433171	0.399451	0.590598	0.960823	1.45205	1.99399	2.51082	2.92599	3.16143
	Neuron 120	-0.336517	-0.337042	-0.337194	-0.337234	-0.337243	-0.337244	-0.337245	-0.337245	-0.337245	-0.337245	-0.337245	-0.337245	-0.337245	-0.337245	-0.337245	-0.337245	-0.337245	-0.337245	-0.337245	-0.337245	-0.337245	-0.337245	-0.337245	-0.337245	-0.337245	-0.337245	-0.337245	-0.337245	-0.337245	-0.337245	-0.337245	-0.337245	-0.337245	-0.337245	-0.337245	-0.337245	-0.337245	-0.337245	-0.337245	-0.337245	-0.337245	-0.337245	-0.337245	-0.337245	-0.337245	-0.337245	-0.337245	-0.337245
	Neuron 121	-1.39778	-1.39778	-1.39767	-1.39726	-1.39581	-1.39138	-1.37932	-1.35019	-1.288	-1.17083	-0.976724	-0.695168	-0.339188	0.0514411	0.423142	0.732863	0.966278	1.13313	1.24163	1.27485	1.1931	0.963646	0.593442	0.137427	-0.323809	-0.719232	-1.01163	-1.20016	-1.30691	-1.36027	-1.38389	-1.39318	-1.39643	-1.39744	-1.39772	-1.39779	-1.39781	-1.39781	-1.39781	-1.39781	-1.39781	-1.39781	-1.39781	-1.39781	-1.39781	-1.39781	-1.39781	-1.39781
	Neuron 122	3.79441	3.64231	3.26419	2.72302	2.11136	1.52613	1.04125	0.69019	0.465401	0.333088	0.25432	0.201225	0.161533	0.13248	0.110855	0.0862287	0.0405034	-0.0470039	-0.191234	-0.392471	-0.630711	-0.868224	-1.06246	-1.18408	-1.22831	-1.21048	-1.14791	-1.04225	-0.8759	-0.624802	-0.277749	0.150513	0.617682	1.06107	1.40916	1.59648	1.58145	1.36262	0.983618	0.520825	0.0580011	-0.339019	-0.636318	-0.831818	-0.945288	-1.00378	-1.02704	-1.01804
	Neuron 123	1.2567	1.69899	2.13835	2.4784	2.65305	2.63555	2.43426	2.08244	1.62912	1.13224	0.650395	0.230635	-0.104263	-0.36106	-0.568367	-0.758672	-0.950045	-1.13746	-1.29648	-1.39408	-1.39943	-1.29105	-1.06163	-0.721866	-0.30106	0.159046	0.617002	1.04351	1.42282	1.74113	1.97149	2.0705	1.99449	1.72703	1.29873	0.784144	0.276622	-0.143467	-0.429291	-0.569712	-0.579082	-0.486052	-0.327869	-0.148479	0.00475928	0.0882815	0.0717689	-0.053665
	Neuron 124	-0.125861	-0.125883	-0.125888	-0.125888	-0.125887	-0.12588	-0.125847	-0.125703	-0.125145	-0.12322	-0.11732	-0.101267	-0.0625776	0.0197885	0.174061	0.426762	0.785278	1.21839	1.64882	1.97068	2.09046	1.97068	1.64882	1.21839	0.785278	0.426762	0.174061	0.0197885	-0.0625776	-0.101267	-0.11732	-0.12322	-0.125145	-0.125703	-0.125847	-0.12588	-0.125887	-0.125888	-0.125889	-0.125889	-0.125889	-0.125889	-0.125889	-0.125889	-0.125889	-0.125889	-0.125889	-0.125889
	Neuron 125	-1.09728	-1.3917	-1.55772	-1.49724	-1.15898	-0.544483	0.315092	1.38197	2.60896	3.91481	5.16845	6.21001	6.90753	7.21639	7.20152	6.3517	6.16832	6.06126	6.01971	5.95473	5.75491	5.3491	4.74582	4.03084	3.32334	2.71406	2.22334	1.80761	1.40958	1.01548	0.678683	0.495718	0.552998	0.87505	1.39625	1.965	2.38233	2.46957	2.14293	1.45716	0.849378	0.154397	-0.351913	-0.636469	-0.966214	-1.04226	-1.13753	-1.28456
	Neuron 126	0.544032	0.639103	0.736413	0.84782	0.971219	1.0852	1.15369	1.13916	1.0209	0.811921	0.565407	0.363251	0.287892	0.388967	0.660153	0.993214	1.35885	1.61253	1.67488	1.52049	1.18301	0.738561	0.274721	-0.14049	-0.475526	-0.731358	-0.921284	-1.0479	-1.09127	-1.0147	-0.784667	-0.394666	0.118228	0.67353	1.1678	1.50915	1.64945	1.59657	1.40144	1.13211	0.781238	0.554392	0.416967	0.408783	0.478138	0.74897	1.11221	1.49362
	Neuron 127	6.98235	8.98022	10.9399	12.7858	14.4486	15.7958	16.6364	16.8195	16.3498	15.4205	14.3296	13.337	12.5581	11.9463	11.3552	10.6376	9.73412	8.71744	7.76996	7.09833	6.82361	6.90468	7.13943	7.2481	6.99876	6.31207	5.29557	4.19916	3.32417	2.92961	3.16142	4.01036	5.30377	6.74478	8.00486	8.84501	9.21202	9.26029	9.28863	9.62471	10.5069	11.9982	13.9482	16.0108	17.7288	18.677	18.6257	17.6507
	Neuron 128	-0.143914	-0.143905	-0.143866	-0.143714	-0.143189	-0.14158	-0.137202	-0.12665	-0.104187	-0.0621122	0.00680623	0.104583	0.222706	0.340095	0.427876	0.460541	0.427876	0.340095	0.222706	0.104583	0.00680623	-0.0621122	-0.104187	-0.12665	-0.137202	-0.14158	-0.143189	-0.143714	-0.143864	-0.143894	-0.143864	-0.143714	-0.143189	-0.14158	-0.137202	-0.12665	-0.104187	-0.0621122	0.00680623	0.104583	0.222706	0.340095	0.427876	0.460541	0.427876	0.340095	0.222706	0.104583
	Neuron 129	-0.294523	-0.16008	0.00233826	0.163749	0.284448	0.329362	0.284448	0.163749	0.00233826	-0.16008	-0.294523	-0.389286	-0.447138	-0.478026	-0.492534	-0.498554	-0.500767	-0.501489	-0.501698	-0.501752	-0.501764	-0.501764	-0.501752	-0.501698	-0.501489	-0.500767	-0.498554	-0.492534	-0.478026	-0.447138	-0.389286	-0.294523	-0.16008	0.00233826	0.163749	0.284448	0.329362	0.284448	0.163749	0.00233826	-0.16008	-0.294523	-0.389286	-0.447138	-0.478026	-0.492534	-0.498554	-0.500767
	Neuron 130	-0.861648	-2.09771	-2.90633	-3.30362	-3.39144	-3.31427	-3.20719	-3.15339	-3.16213	-3.16868	-3.05271	-2.67117	-1.90197	-0.689443	0.925277	2.8063	4.76008	6.58973	8.13924	9.3113	10.0637	10.4031	10.388	10.1341	9.80168	9.55337	9.50039	9.66937	10.012	10.4448	10.8858	11.2629	11.5009	11.5153	11.2341	10.6392	9.79545	8.83772	7.91373	7.11943	6.47025	5.92477	5.43609	4.98758	4.59108	4.26272	4.00848	3.83318
	Neuron 131	-1.36022	-1.36022	-1.36022	-1.36022	-1.36021	-1.36016	-1.35996	-1.35923	-1.35689	-1.35018	-1.33291	-1.29318	-1.21138	-1.06066	-0.812203	-0.445734	0.0377438	0.607888	1.20781	1.76852	2.22841	2.54837	2.71668	2.74482	2.65971	2.49587	2.28785	2.06197	1.82886	1.58109	1.29939	0.966219	0.579996	0.161848	-0.249747	-0.613518	-0.900668	-1.1027	-1.2293	-1.29982	-1.33425	-1.34739	-1.34639	-1.3299	-1.2872	-1.19738	-1.03095	-0.757658
	Neuron 132	0.405599	0.461287	0.497542	0.546762	0.584192	0.544891	0.369397	0.0456037	-0.379797	-0.822878	-1.20003	-1.46192	-1.61219	-1.70567	-1.82347	-2.02997	-2.32911	-2.64545	-2.84683	-2.80212	-2.4453	-1.81223	-1.03059	-0.268739	0.330434	0.697766	0.846688	0.843418	0.76046	0.642328	0.500946	0.336195	0.160323	0.00523306	-0.0923302	-0.114688	-0.0774821	-0.0247024	-0.00893267	-0.0686637	-0.212842	-0.417625	-0.636281	-0.819581	-0.93894	-1.00054	-1.04088	-1.10416
	Neuron 133	-1.06342	-1.00552	-0.910545	-0.77538	-0.61075	-0.443319	-0.308112	-0.232309	-0.219369	-0.245292	-0.272205	-0.271996	-0.244307	-0.216159	-0.223077	-0.28437	-0.38869	-0.498268	-0.568133	-0.568842	-0.501342	-0.397628	-0.307108	-0.274492	-0.319407	-0.427809	-0.559055	-0.66383	-0.703565	-0.663896	-0.559333	-0.42881	-0.32262	-0.283726	-0.330853	-0.452273	-0.613893	-0.776365	-0.910821	-1.00559	-1.06344	-1.09433	-1.10884	-1.11486	-1.11707	-1.11779	-1.118	-1.11805
	Neuron 134	-1.49721	-1.35445	-1.15478	-0.945524	-0.773801	-0.672024	-0.644682	-0.665788	-0.690361	-0.674124	-0.590853	-0.440156	-0.245782	-0.0482007	0.106919	0.184883	0.179738	0.123721	0.0779932	0.104722	0.234739	0.450053	0.69134	0.884777	0.97269	0.934129	0.79019	0.59622	0.425007	0.344299	0.393316	0.566328	0.812037	1.05154	1.208	1.23515	1.13313	0.946189	0.742582	0.583432	0.493861	0.45301	0.411095	0.323595	0.179312	0.00386421	-0.15995	-0.276944
	Neuron 135	-1.12337	-1.16275	-1.17798	-1.18325	-1.18488	-1.18531	-1.18535	-1.18508	-1.18398	-1.18034	-1.16956	-1.14104	-1.07373	-0.932422	-0.669211	-0.236311	0.387934	1.16815	1.99617	2.71106	3.15691	3.25143	3.02375	2.59615	2.12293	1.72647	1.46475	1.33537	1.2979	1.29531	1.26852	1.16806	0.965791	0.66367	0.293726	-0.0932165	-0.445742	-0.728319	-0.928709	-1.05482	-1.1254	-1.16056	-1.17617	-1.18234	-1.18453	-1.18522	-1.18541	-1.18546
	Neuron 136	-0.213732	-0.377109	-0.544396	-0.712547	-0.861082	-0.956383	-0.968763	-0.891363	-0.74973	-0.597593	-0.500969	-0.516002	-0.667688	-0.938082	-1.2704	-1.58794	-1.81862	-1.91452	-1.86208	-1.68457	-1.43829	-1.19959	-1.04054	-0.999602	-1.06231	-1.16675	-1.23463	-1.21241	-1.099	-0.943063	-0.811333	-0.747142	-0.746107	-0.765318	-0.759033	-0.71388	-0.656421	-0.627752	-0.646647	-0.692118	-0.719513	-0.695651	-0.622801	-0.531691	-0.450332	-0.374813	-0.265174	-0.0689927
	Neuron 137	-0.916513	-1.06168	-1.18381	-1.24803	-1.23214	-1.13662	-0.99127	-0.858191	-0.824958	-0.982127	-1.38895	-2.04175	-2.8618	-3.71147	-4.4338	-4.89876	-5.0373	-4.85193	-4.40712	-3.81076	-3.19492	-2.69347	-2.41059	-2.3844	-2.56536	-2.83057	-3.03568	-3.07791	-2.93193	-2.63721	-2.25051	-1.80205	-1.28852	-0.704468	-0.0829158	0.489381	0.895364	1.03522	0.870481	0.443581	-0.132642	-0.707765	-1.13473	-1.30408	-1.16131	-0.706742	0.0137272	0.916365
	Neuron 138	0.774679	2.03091	2.91953	3.23547	2.95499	2.21402	1.23576	0.243436	-0.605819	-1.24566	-1.68467	-1.96513	-2.11595	-2.11886	-1.9069	-1.40486	-0.59699	0.419529	1.43935	2.22139	2.59027	2.50472	2.05189	1.3757	0.590044	-0.266355	-1.20919	-2.24676	-3.32913	-4.34667	-5.1746	-5.72753	-5.98845	-6.00205	-5.84631	-5.60099	-5.32377	-5.03875	-4.74002	-4.40785	-4.02461	-3.57792	-3.05488	-2.44772	-1.78206	-1.1475	-0.692551	-0.567699
	Neuron 139	-1.56566	-1.44496	-1.40004	-1.4449	-1.5654	-1.72613	-1.88639	-2.01484	-2.09474	-2.11978	-2.08633	-1.98905	-1.82377	-1.59609	-1.3299	-1.06775	-0.858603	-0.736321	-0.700747	-0.715308	-0.726594	-0.696382	-0.625041	-0.547557	-0.50089	-0.483162	-0.434728	-0.25999	0.116804	0.691952	1.35573	1.92072	2.19638	2.07232	1.56493	0.803006	-0.0346461	-0.791084	-1.37614	-1.77149	-2.00746	-2.13266	-2.19193	-2.217	-2.22635	-2.22895	-2.22797	-2.22289
	Neuron 140	-1.00389	-1.0144	-1.01863	-1.01971	-1.01862	-1.01439	-1.00384	-0.981231	-0.938633	-0.868106	-0.765951	-0.637277	-0.497424	-0.367569	-0.265985	-0.200873	-0.170532	-0.170532	-0.200873	-0.265985	-0.367569	-0.497424	-0.637277	-0.765951	-0.868106	-0.938634	-0.981233	-1.00385	-1.01444	-1.01883	-1.02044	-1.02096	-1.02112	-1.02115	-1.02116	-1.02117	-1.02117	-1.02117	-1.02117	-1.02117	-1.02117	-1.02117	-1.02117	-1.02117	-1.02117	-1.02117	-1.02117	-1.02117
	Neuron 141	1.63126	1.41045	1.04636	0.590743	0.104066	-0.347582	-0.694908	-0.872577	-0.831636	-0.552831	-0.0553626	0.601927	1.32808	2.01745	2.57654	2.95211	3.14516	3.19816	3.16082	3.05739	2.87867	2.6009	2.21213	1.72439	1.16738	0.576493	-0.0120334	-0.558881	-1.02143	-1.36108	-1.55436	-1.60032	-1.52076	-1.3539	-1.143	-0.921442	-0.699698	-0.463951	-0.190806	0.130274	0.484429	0.839712	1.1689	1.4649	1.73599	1.98576	2.19675	2.33294
	Neuron 142	-0.787525	-0.857262	-0.934002	-0.974551	-0.951543	-0.864005	-0.735985	-0.605633	-0.510227	-0.472745	-0.494058	-0.55291	-0.614237	-0.644026	-0.625351	-0.614278	-0.556731	-0.521317	-0.526901	-0.570165	-0.63063	-0.683314	-0.709467	-0.701051	-0.661136	-0.603144	-0.548091	-0.517634	-0.524368	-0.564474	-0.616641	-0.646847	-0.616753	-0.49511	-0.272028	0.0282012	0.344888	0.596632	0.711516	0.656502	0.362567	0.0684425	-0.256798	-0.561823	-0.845708	-1.01714	-1.10206	-1.08073
	Neuron 143	-1.5324	-1.69233	-1.87111	-2.01163	-2.01984	-1.80809	-1.3522	-0.72537	-0.0796268	0.4217	0.680368	0.698822	0.55563	0.347102	0.142234	-0.0226135	-0.122058	-0.125819	-0.00790458	0.228435	0.53489	0.828399	1.02386	1.06957	0.964529	0.748767	0.475237	0.182562	-0.114796	-0.416204	-0.715457	-0.987148	-1.18684	-1.26348	-1.17737	-0.916541	-0.505364	1.99811e-05	0.529921	1.02444	1.44734	1.78141	2.01244	2.1203	2.09024	1.93709	1.71848	1.51816
	Neuron 144	-0.478147	-1.41727	-2.07794	-2.45667	-2.6096	-2.58385	-2.37682	-1.94546	-1.25317	-0.318344	0.76818	1.86661	2.83568	3.57561	4.04544	4.25337	4.23583	4.04386	3.74289	3.41617	3.15617	3.03771	3.08335	3.24232	3.4014	3.42873	3.23175	2.80106	2.22015	1.63887	1.22227	1.09198	1.27931	1.70991	2.23147	2.67406	2.91033	2.88363	2.5976	2.0897	1.41593	0.653355	-0.0954486	-0.71428	-1.10332	-1.21184	-1.05545	-0.710299
	Neuron 145	-0.591977	-0.513185	-0.343787	-0.107791	0.145478	0.357704	0.482642	0.502506	0.432619	0.313918	0.198693	0.136078	0.161473	0.290909	0.518758	0.816377	1.13212	1.39825	1.55064	1.55811	1.44461	1.28501	1.17023	1.16031	1.25409	1.39317	1.49402	1.48676	1.34061	1.06914	0.720331	0.359688	0.0525126	-0.151849	-0.230821	-0.191517	-0.0646598	0.107544	0.283754	0.431186	0.527696	0.560662	0.525318	0.423573	0.263344	0.0584091	-0.171698	-0.403182
	Neuron 146	-1.5867	-1.65432	-1.64467	-1.47708	-1.08476	-0.442212	0.423273	1.44455	2.54031	3.63292	4.65199	5.53501	6.23572	6.73428	7.03706	7.16572	7.14767	7.01404	6.79715	6.519	6.17725	5.74677	5.20545	4.56933	3.90718	3.31562	2.8669	2.56606	2.35066	2.13512	1.86981	1.57764	1.34896	1.30298	1.53844	2.09558	2.9412	3.97737	5.06682	6.06355	6.83871	7.29758	7.39173	7.13173	6.59754	5.93134	5.29991	4.83534
	Neuron 147	-1.89289	-1.35726	-0.874927	-0.468561	-0.102941	0.274749	0.689001	1.11566	1.49775	1.78313	1.95792	2.05508	2.13399	2.24333	2.38827	2.52288	2.57603	2.49935	2.30665	2.07491	1.90141	1.84409	1.88529	1.94214	1.91566	1.74845	1.46056	1.14789	0.946257	0.976876	1.29636	1.87363	2.606	3.36481	4.04155	4.56691	4.90099	5.0183	4.91188	4.61498	4.21565	3.83999	3.60429	3.56295	3.68724	3.89265	4.09923	4.28364
	Neuron 148	2.34685	2.25434	2.0806	1.77335	1.3263	0.792176	0.272332	-0.107884	-0.228367	-0.00122943	0.609283	1.57541	2.80142	4.12733	5.34912	6.26245	6.72097	6.68206	6.21593	5.4766	4.65456	3.93206	3.44895	3.27908	3.4191	3.79403	4.27969	4.73543	5.03555	5.08915	4.84451	4.2854	3.43227	2.35364	1.17557	0.0695125	-0.789636	-1.28162	-1.38789	-1.20381	-0.907534	-0.695104	-0.708158	-0.987204	-1.47293	-2.05049	-2.60449	-3.04915
	Neuron 149	9.08585	9.22883	9.24239	9.16897	9.01639	8.74403	8.27603	7.54022	6.5158	5.26614	3.94022	2.7402	1.86565	1.45028	1.50872	1.91295	2.41691	2.73323	2.63762	2.05275	1.06763	-0.114861	-1.26823	-2.21964	-2.88056	-3.2312	-3.28432	-3.05887	-2.58078	-1.90662	-1.14701	-0.461637	-0.0137099	0.0983933	-0.107299	-0.495685	-0.867205	-1.03353	-0.877652	-0.377861	0.400092	1.32785	2.24778	3.01429	3.53865	3.81939	3.93672	4.00722
	Neuron 150	-1.77648	-1.41225	-1.08183	-0.796274	-0.543938	-0.304577	-0.0703686	0.139631	0.281544	0.305091	0.178551	-0.0927173	-0.463161	-0.860291	-1.20743	-1.44502	-1.54187	-1.4955	-1.32792	-1.08248	-0.820951	-0.614102	-0.523132	-0.578032	-0.764484	-1.02633	-1.2813	-1.44215	-1.43685	-1.22582	-0.814595	-0.257706	0.351404	0.904547	1.3094	1.51456	1.51961	1.36803	1.1274	0.865009	0.628017	0.435951	0.288241	0.18112	0.121637	0.128319	0.218404	0.392263
	Neuron 151	-0.205991	-0.18034	-0.110341	-0.0277692	-3.04835e-06	-0.0863511	-0.30506	-0.635083	-1.04439	-1.5154	-2.0443	-2.616	-3.17898	-3.64421	-3.91338	-3.91988	-3.65995	-3.19985	-2.6576	-2.16679	-1.83485	-1.71073	-1.77486	-1.95387	-2.15016	-2.27266	-2.26026	-2.09534	-1.80402	-1.43888	-1.04934	-0.659179	-0.270087	0.113437	0.466347	0.757345	0.986203	1.20547	1.49601	1.90737	2.40767	2.88182	3.17793	3.17015	2.80487	2.1171	1.21985	0.272373
	Neuron 152	-0.680208	-1.24758	-2.03982	-2.89444	-3.65756	-4.21189	-4.48005	-4.42373	-4.05528	-3.45285	-2.75411	-2.11641	-1.66137	-1.43706	-1.41879	-1.54134	-1.73784	-1.96359	-2.19818	-2.43469	-2.66921	-2.89919	-3.12757	-3.36231	-3.60397	-3.8261	-3.96509	-3.93405	-3.66053	-3.12754	-2.38887	-1.54321	-0.681134	0.156832	0.978311	1.79518	2.57556	3.23375	3.66777	3.81462	3.68182	3.33741	2.87503	2.38391	1.93931	1.60525	1.43194	1.44144
	Neuron 153	4.26703	2.94665	1.7751	0.779796	-0.118055	-1.01214	-1.92592	-2.7878	-3.46945	-3.84973	-3.86774	-3.55228	-3.0278	-2.49172	-2.15574	-2.16291	-2.52126	-3.09983	-3.69825	-4.14972	-4.39265	-4.47099	-4.47393	-4.46287	-4.43273	-4.32493	-4.07284	-3.64106	-3.03119	-2.25957	-1.33902	-0.28995	0.828311	1.90198	2.78955	3.37871	3.63196	3.5867	3.31437	2.87629	2.3122	1.66436	1.00829	0.458062	0.136996	0.129889	0.442781	0.990321
	Neuron 154	3.12848	4.05686	4.57785	4.66535	4.42491	4.02686	3.61302	3.23958	2.88425	2.49568	2.03845	1.50511	0.902727	0.240673	-0.464532	-1.176	-1.83477	-2.37782	-2.76285	-2.97801	-3.02778	-2.90944	-2.60711	-2.11699	-1.48671	-0.831146	-0.298319	0.00234189	0.0621766	-0.0200943	-0.0945794	-0.0410916	0.177547	0.51493	0.877141	1.16114	1.27689	1.16078	0.794676	0.227353	-0.421961	-0.993995	-1.34738	-1.41704	-1.24288	-0.952618	-0.705287	-0.622207
	Neuron 155	-0.883787	-1.13515	-1.43171	-1.73923	-2.02823	-2.28685	-2.51385	-2.69938	-2.81136	-2.80328	-2.64408	-2.35113	-2.00062	-1.70363	-1.56064	-1.62239	-1.87889	-2.27834	-2.75734	-3.26045	-3.74051	-4.14991	-4.44071	-4.58014	-4.56922	-4.44475	-4.25696	-4.03614	-3.77304	-3.42916	-2.97378	-2.42624	-1.87501	-1.453	-1.27307	-1.3586	-1.61647	-1.87569	-1.96827	-1.80006	-1.37252	-0.756861	-0.050265	0.658185	1.30474	1.85605	2.3042	2.64943
	Neuron 156	0.178912	0.310783	0.401416	0.387284	0.254306	0.0430366	-0.173694	-0.323721	-0.361301	-0.278936	-0.107174	0.0953218	0.260619	0.335469	0.30191	0.186634	0.0564635	0.00121555	0.105803	0.415573	0.905928	1.47393	1.96566	2.23488	2.20623	1.90718	1.44934	0.971202	0.577426	0.307533	0.143695	0.0434238	-0.0267611	-0.0744862	-0.0853231	-0.0383498	0.0797717	0.269824	0.521978	0.817666	1.12832	1.41495	1.63427	1.75084	1.74802	1.63018	1.41664	1.13496
	Neuron 157	-0.323606	-0.363612	-0.478905	-0.652241	-0.853182	-1.0415	-1.17675	-1.23021	-1.19434	-1.08597	-0.941658	-0.80479	-0.708097	-0.660474	-0.647453	-0.646656	-0.647717	-0.661474	-0.711325	-0.814089	-0.965663	-1.14153	-1.30976	-1.44569	-1.53896	-1.59101	-1.60744	-1.59107	-1.53924	-1.44669	-1.31297	-1.15076	-0.989404	-0.868718	-0.823806	-0.868721	-0.989419	-1.15082	-1.31321	-1.44753	-1.54181	-1.59794	-1.62342	-1.62275	-1.59079	-1.50849	-1.34209	-1.04952
	Neuron 158	2.14019	1.81427	1.44615	1.05854	0.673909	0.316065	0.00729594	-0.23806	-0.419184	-0.548238	-0.641922	-0.708519	-0.737528	-0.698845	-0.55437	-0.278758	0.119259	0.585654	1.02834	1.34386	1.45413	1.33639	1.03153	0.627934	0.230748	-0.0694233	-0.218991	-0.211737	-0.0858063	0.0930682	0.258336	0.368946	0.421888	0.443559	0.465247	0.498676	0.527438	0.518534	0.44433	0.299907	0.106629	-0.0973215	-0.272518	-0.392376	-0.450054	-0.455707	-0.426431	-0.375751
	Neuron 159	-2.04067	-1.28927	-0.245247	0.935198	2.02081	2.77551	3.04423	2.80898	2.18709	1.3758	0.572981	-0.0888068	-0.568308	-0.897239	-1.13668	-1.33802	-1.52902	-1.72325	-1.93325	-2.16737	-2.4078	-2.58866	-2.60207	-2.34514	-1.78716	-1.00982	-0.181894	0.524527	1.02091	1.33079	1.54396	1.73849	1.93231	2.09183	2.17358	2.15314	2.02056	1.75975	1.34489	0.764599	0.0529358	-0.704707	-1.40035	-1.94505	-2.29183	-2.4295	-2.36499	-2.11721
	Neuron 160	-2.03045	-1.87271	-1.47638	-0.834871	0.0115317	0.971311	1.90863	2.67032	3.1352	3.26861	3.15154	2.96386	2.92792	3.23814	4.00047	5.19213	6.64736	8.08093	9.16265	9.63359	9.41734	8.6617	7.67418	6.77954	6.17927	5.88972	5.77895	5.66047	5.38127	4.86663	4.12426	3.22956	2.30609	1.49874	0.93389	0.674521	0.694369	0.89427	1.15913	1.42317	1.70044	2.05979	2.56117	3.19598	3.87028	4.44177	4.78779	4.86166
	Neuron 161	-0.0892514	-0.264785	-0.608814	-1.0033	-1.34102	-1.55201	-1.60891	-1.52025	-1.32276	-1.07468	-0.844314	-0.688974	-0.630898	-0.644503	-0.666636	-0.627641	-0.487718	-0.259957	-0.00942911	0.170422	0.19444	0.0222322	-0.31945	-0.739812	-1.11525	-1.3374	-1.35562	-1.19285	-0.928115	-0.656982	-0.451418	-0.337943	-0.300616	-0.301798	-0.307121	-0.303712	-0.307222	-0.357136	-0.501161	-0.77244	-1.16818	-1.63993	-2.10107	-2.44913	-2.59515	-2.49033	-2.14092	-1.60526
	Neuron 162	-3.58448	-3.99768	-4.24675	-4.36037	-4.36891	-4.29107	-4.13332	-3.89897	-3.59828	-3.25071	-2.877	-2.48807	-2.08131	-1.64895	-1.19318	-0.736766	-0.322036	-9.50507e-05	0.182547	0.195106	0.031133	-0.285482	-0.701019	-1.14346	-1.54284	-1.84936	-2.0375	-2.09482	-2.008	-1.76287	-1.36343	-0.856061	-0.336101	0.0764474	0.282949	0.246671	0.00168621	-0.374695	-0.804198	-1.23268	-1.6235	-1.9353	-2.11541	-2.12284	-1.96261	-1.69732	-1.41969	-1.20312
	Neuron 163	-2.87519	-2.94162	-3.12496	-3.42352	-3.74359	-3.93219	-3.83053	-3.32788	-2.39957	-1.12042	0.348906	1.80023	3.03358	3.9162	4.425	4.65165	4.7606	4.9115	5.18189	5.5318	5.83125	5.9347	5.75912	5.32449	4.74069	4.15338	3.67693	3.34379	3.09229	2.80019	2.35125	1.70195	0.910705	0.112392	-0.544014	-0.95269	-1.07064	-0.901439	-0.471578	0.175506	0.967299	1.78991	2.49228	2.91112	2.91093	2.42756	1.50023	0.275824
	Neuron 164	-0.866449	-0.100932	0.735193	1.67413	2.73533	3.89337	5.04831	6.02398	6.61151	6.64653	6.08087	5.01004	3.64592	2.25715	1.1109	0.435554	0.399593	1.08917	2.47408	4.37434	6.45809	8.29832	9.48545	9.75321	9.05693	7.56555	5.58029	3.43381	1.4218	-0.222651	-1.33816	-1.85382	-1.81203	-1.36813	-0.750398	-0.194062	0.120907	0.107199	-0.220572	-0.760086	-1.35555	-1.84668	-2.11924	-2.13926	-1.95726	-1.68021	-1.41985	-1.23681
	Neuron 165	0.446674	0.514119	0.315627	-0.14871	-0.769361	-1.38261	-1.84512	-2.09039	-2.14321	-2.08964	-2.02134	-1.98582	-1.96954	-1.92039	-1.79034	-1.56819	-1.28386	-0.988764	-0.732296	-0.551158	-0.471623	-0.512479	-0.678086	-0.944151	-1.25094	-1.51809	-1.68019	-1.72285	-1.69203	-1.66502	-1.70011	-1.79932	-1.90904	-1.95425	-1.8802	-1.67706	-1.38028	-1.05349	-0.763315	-0.554773	-0.437894	-0.396321	-0.415633	-0.510039	-0.721155	-1.08364	-1.5832	-2.14236
	Neuron 166	4.98993	6.20575	7.13323	7.82112	8.36833	8.87582	9.39513	9.89783	10.2831	10.421	10.2108	9.62518	8.72297	7.62623	6.47726	5.39724	4.46277	3.70273	3.10777	2.64524	2.27733	1.97878	1.74485	1.58156	1.48284	1.41462	1.32536	1.18249	1.00923	0.888076	0.918426	1.1495	1.53033	1.90867	2.08021	1.86282	1.16477	0.0262585	-1.37318	-2.74281	-3.74365	-4.07918	-3.59214	-2.33042	-0.545193	1.38883	3.09867	4.32444
	Neuron 167	-0.613199	-0.613197	-0.613186	-0.613138	-0.612952	-0.61231	-0.610344	-0.604993	-0.592096	-0.564641	-0.513216	-0.428983	-0.309477	-0.165106	-0.0216294	0.0856581	0.125582	0.0856581	-0.0216294	-0.165106	-0.309477	-0.428983	-0.513216	-0.564641	-0.592096	-0.604993	-0.610344	-0.61231	-0.612952	-0.613138	-0.613186	-0.613197	-0.613199	-0.6132	-0.6132	-0.6132	-0.6132	-0.6132	-0.6132	-0.6132	-0.6132	-0.6132	-0.6132	-0.6132	-0.6132	-0.6132	-0.6132	-0.6132
	Neuron 168	1.40126	1.229	0.964136	0.685863	0.463285	0.331556	0.291554	0.32909	0.434284	0.602307	0.814611	1.01968	1.13579	1.08124	0.814705	0.359444	-0.2029	-0.762258	-1.2153	-1.49129	-1.56516	-1.45965	-1.23631	-0.974498	-0.742965	-0.576792	-0.47217	-0.400453	-0.330594	-0.246011	-0.149424	-0.0583313	0.00306907	0.0114101	-0.0508629	-0.193863	-0.42069	-0.726726	-1.09619	-1.49892	-1.89256	-2.23148	-2.47757	-2.60658	-2.60818	-2.48403	-2.24848	-1.9315
	Neuron 169	-0.234874	-0.925719	-1.1987	-0.991585	-0.392087	0.386771	1.09315	1.54636	1.71333	1.71197	1.74202	1.98033	2.4914	3.19317	3.88972	4.35076	4.39813	3.96442	3.11071	2.01014	0.907605	0.0604233	-0.333541	-0.199754	0.389456	1.25266	2.18317	3.02839	3.71378	4.20335	4.44207	4.3422	3.83813	2.97249	1.94237	1.05611	0.611504	0.761529	1.44542	2.42543	3.40634	4.16585	4.62081	4.79967	4.75614	4.49526	3.96679	3.12534
	Neuron 170	1.62316	1.17044	0.6212	-0.0273434	-0.741183	-1.43197	-1.9681	-2.21624	-2.09028	-1.57681	-0.726768	0.367975	1.586	2.77143	3.73696	4.30007	4.34649	3.88256	3.03878	2.01867	1.02215	0.181977	-0.46287	-0.954203	-1.37384	-1.79441	-2.24321	-2.69415	-3.08652	-3.35436	-3.44735	-3.33484	-2.99905	-2.4314	-1.6434	-0.691582	0.301989	1.15908	1.69484	1.78601	1.4176	0.682141	-0.259511	-1.22629	-2.05347	-2.61888	-2.86639	-2.81996
	Neuron 171	0.286306	1.0192	1.50811	1.80148	2.04952	2.41377	2.97747	3.70806	4.48618	5.17245	5.66631	5.92754	5.96391	5.80894	5.50802	5.11171	4.66525	4.19244	3.68626	3.11993	2.4772	1.78318	1.11296	0.568167	0.233525	0.140121	0.256437	0.507456	0.803725	1.06226	1.21593	1.21963	1.05842	0.751863	0.345206	-0.111475	-0.582222	-1.04723	-1.48702	-1.864	-2.11968	-2.19241	-2.04452	-1.6818	-1.15555	-0.547775	0.0526893	0.573019
	Neuron 172	-3.42208	-3.08552	-2.55803	-1.85267	-1.04917	-0.270289	0.366677	0.792287	0.995535	1.00262	0.848109	0.564716	0.197122	-0.179312	-0.461444	-1.01182	-0.923573	-0.65813	-0.324827	-0.048601	0.0999501	0.143817	0.183317	0.335183	0.663043	1.13619	1.63736	2.01946	2.18898	2.17344	2.12656	2.25385	2.69261	3.41673	4.22612	4.82908	4.97018	4.53478	3.58381	2.31738	0.876947	-0.133673	-0.786092	-1.00549	-1.27556	-0.838288	-0.356964	-0.0291932
	Neuron 173	-4.78865	-5.57888	-6.23631	-6.54384	-6.42176	-5.95459	-5.35701	-4.89593	-4.7965	-5.16345	-5.94405	-6.94479	-7.89554	-8.54019	-8.72404	-8.44596	-7.85085	-7.16183	-6.58408	-6.22931	-6.09535	-6.09896	-6.13281	-6.11684	-6.0284	-5.90658	-5.82904	-5.86753	-6.04239	-6.30315	-6.54922	-6.67937	-6.64152	-6.45665	-6.20604	-5.99016	-5.88162	-5.89949	-6.02187	-6.22952	-6.54752	-7.04592	-7.78591	-8.74115	-9.74946	-10.535	-10.796	-10.3158
	Neuron 174	-0.648543	-0.0295983	0.722867	1.51366	2.24015	2.82799	3.25336	3.53828	3.72484	3.84948	3.9351	4.00039	4.06973	4.16891	4.30586	4.44909	4.51998	4.40899	4.01461	3.28998	2.27387	1.08704	-0.105789	-1.14902	-1.93852	-2.43801	-2.67059	-2.69649	-2.58825	-2.40893	-2.19534	-1.95002	-1.64819	-1.26205	-0.792372	-0.28842	0.159808	0.456491	0.543746	0.429511	0.184024	-0.0917044	-0.305618	-0.399788	-0.351085	-0.156122	0.18166	0.65262
	Neuron 175	8.6727	7.41371	6.39255	5.88639	6.03249	6.77661	7.90248	9.12391	10.1909	10.961	11.4119	11.6008	11.5975	11.4295	11.0666	10.4489	9.53523	8.34272	6.9586	5.52748	4.22578	3.23561	2.71975	2.79165	3.47708	4.6795	6.17453	7.65336	8.80949	9.43424	9.47544	9.02926	8.27048	7.36303	6.40403	5.43127	4.4773	3.62119	2.99483	2.73976	2.9453	3.60468	4.60619	5.75839	6.8419	7.67649	8.18082	8.39276
	Neuron 176	3.97686	3.96051	4.05941	4.35128	4.84537	5.448	5.96966	6.18667	5.93736	5.20725	4.15839	3.0829	2.29693	2.02151	2.30568	3.02525	3.94973	4.83683	5.51069	5.90154	6.04747	6.0689	6.12689	6.3762	6.92515	7.81209	9.00069	10.3877	11.8148	13.0827	13.9722	14.2804	13.8651	12.6831	10.8025	8.38694	5.66765	2.92017	0.445865	-1.46014	-2.56741	-2.78206	-2.19425	-1.06363	0.26483	1.47886	2.39031	2.95464
	Neuron 177	-2.45663	-3.48973	-4.34423	-4.96763	-5.37488	-5.63346	-5.8307	-6.03341	-6.25644	-6.45683	-6.55872	-6.49598	-6.24964	-5.86408	-5.44116	-5.12015	-5.04785	-5.33889	-6.03095	-7.05152	-8.21767	-9.27905	-9.99172	-10.1902	-9.82341	-8.93774	-7.62622	-5.98478	-4.11339	-2.15778	-0.3414	1.06787	1.85882	1.98086	1.56962	0.871029	0.120249	-0.540807	-1.06966	-1.48302	-1.82372	-2.1551	-2.55957	-3.1126	-3.83769	-4.67711	-5.50486	-6.17227
[truncated: 652 more columns]

## Sheet: Fig 1f
PSTH ORCR
	Time (s):	-2.5	-2.49	-2.48	-2.47	-2.46	-2.45	-2.44	-2.43	-2.42	-2.41	-2.4	-2.39	-2.38	-2.37	-2.36	-2.35	-2.34	-2.33	-2.32	-2.31	-2.3	-2.29	-2.28	-2.27	-2.26	-2.25	-2.24	-2.23	-2.22	-2.21	-2.2	-2.19	-2.18	-2.17	-2.16	-2.15	-2.14	-2.13	-2.12	-2.11	-2.1	-2.09	-2.08	-2.07	-2.06	-2.05	-2.04	-2.03
	Neuron 1	-1.19813	-1.93399	-2.84458	-3.75295	-4.43078	-4.68029	-4.4126	-3.68457	-2.67767	-1.63176	-0.766026	-0.219905	-0.0298747	-0.138906	-0.426091	-0.74619	-0.971847	-1.0282	-0.906373	-0.649015	-0.316967	0.0414883	0.400437	0.742392	1.03335	1.2059	1.16615	0.829241	0.170592	-0.7374	-1.73406	-2.63	-3.2857	-3.65908	-3.79313	-3.75865	-3.5988	-3.31459	-2.8942	-2.35628	-1.77147	-1.24596	-0.87708	-0.707667	-0.705502	-0.778593	-0.814312	-0.717731
	Neuron 2	4.04981	3.98196	4.05487	4.3405	4.87999	5.65872	6.5917	7.53752	8.34175	8.88802	9.12901	9.08608	8.82899	8.45571	8.0806	7.82271	7.78245	8.00826	8.47081	9.0651	9.64654	10.0872	10.3252	10.3817	10.3392	10.2925	10.3008	10.366	10.4434	10.47	10.3941	10.194	9.8866	9.52063	9.1572	8.84644	8.61923	8.49893	8.51431	8.68975	9.01206	9.4031	9.72766	9.83854	9.63156	9.08063	8.24202	7.23657
	Neuron 3	0.50497	0.681526	0.895511	1.0901	1.22086	1.26329	1.21943	1.12147	1.02526	0.989213	1.04543	1.17921	1.33311	1.43865	1.4599	1.42189	1.40285	1.49204	1.73773	2.11696	2.54387	2.90944	3.12826	3.16815	3.05154	2.83448	2.57876	2.33231	2.12414	1.96933	1.87442	1.83697	1.84206	1.86409	1.879	1.8811	1.8911	1.94614	2.0765	2.28486	2.54332	2.80935	3.0478	3.24192	3.38701	3.47634	3.49661	3.44011
	Neuron 4	1.62366	1.90199	2.04654	2.04608	1.90819	1.64933	1.29147	0.869878	0.444254	0.0981182	-0.0815689	-0.0361222	0.240527	0.697573	1.2418	1.76219	2.15879	2.37157	2.40016	2.30064	2.15465	2.02504	1.92548	1.82517	1.68699	1.51391	1.37073	1.36049	1.56315	1.9727	2.47721	2.90185	3.09152	2.98052	2.61016	2.09645	1.57994	1.18452	0.989141	1.00885	1.19175	1.44314	1.67138	1.82942	1.9256	2.00083	2.09263	2.21092
	Neuron 5	4.61409	4.81155	4.90802	4.9184	4.86103	4.78175	4.74189	4.77883	4.87632	4.97327	5.00384	4.93381	4.76523	4.51445	4.19295	3.81246	3.40634	3.03839	2.77951	2.6635	2.65698	2.67281	2.62287	2.47494	2.27489	2.12357	2.12954	2.36893	2.86698	3.59667	4.48426	5.41976	6.27398	6.91915	7.24774	7.19101	6.74286	5.98294	5.07634	4.23041	3.61943	3.31922	3.29334	3.43761	3.65061	3.88505	4.1542	4.49778
	Neuron 6	1.23545	1.06621	0.93378	0.822358	0.712403	0.592843	0.465528	0.340362	0.227315	0.132114	0.0570968	0.00377978	-0.0267813	-0.0362481	-0.0307722	-0.018955	-0.00600198	0.0121107	0.0498239	0.12674	0.258397	0.448477	0.68757	0.959521	1.25034	1.55154	1.85416	2.13898	2.37397	2.52464	2.57137	2.52028	2.3992	2.24174	2.07219	1.90161	1.73561	1.58418	1.46373	1.39022	1.37071	1.40106	1.47065	1.56848	1.68512	1.81006	1.92803	2.01822
	Neuron 7	1.1573	0.868807	0.653431	0.540455	0.519305	0.545386	0.559642	0.514075	0.392487	0.216315	0.0326271	-0.107855	-0.168956	-0.134159	-0.000670816	0.22697	0.535097	0.892738	1.2475	1.53434	1.69596	1.70516	1.57871	1.37722	1.18942	1.10331	1.17308	1.39753	1.72398	2.07731	2.39701	2.65899	2.8711	3.04993	3.19852	3.30026	3.33088	3.27751	3.15126	2.98581	2.82329	2.69532	2.60892	2.54483	2.46946	2.35441	2.19208	1.99882
	Neuron 8	1.69598	1.69964	1.67107	1.62125	1.52294	1.338	1.05599	0.716636	0.398853	0.181783	0.104005	0.148373	0.26048	0.383713	0.48393	0.549571	0.575617	0.550951	0.459835	0.292315	0.0528189	-0.23683	-0.537679	-0.797458	-0.962575	-0.998782	-0.910757	-0.746233	-0.577637	-0.468111	-0.439423	-0.46054	-0.466463	-0.399678	-0.249898	-0.0647127	0.0782759	0.118899	0.0475537	-0.0966719	-0.254116	-0.372407	-0.416238	-0.363289	-0.202043	0.0608722	0.391633	0.732217
	Neuron 9	-0.439512	-0.628727	-0.753632	-0.792884	-0.743817	-0.62164	-0.457217	-0.293394	-0.176567	-0.142158	-0.199182	-0.323565	-0.466742	-0.576559	-0.619054	-0.589307	-0.507079	-0.402425	-0.301004	-0.216609	-0.152776	-0.110292	-0.0945148	-0.116257	-0.184151	-0.294002	-0.425312	-0.550056	-0.647173	-0.710362	-0.743915	-0.754054	-0.747386	-0.73916	-0.761773	-0.861357	-1.07991	-1.43295	-1.89681	-2.41252	-2.90277	-3.29284	-3.52899	-3.59149	-3.50005	-3.30791	-3.08272	-2.88065
	Neuron 10	-0.356548	-0.306026	-0.314078	-0.382364	-0.490885	-0.597736	-0.6474	-0.58917	-0.40002	-0.0998163	0.251564	0.575242	0.801317	0.889861	0.837662	0.672106	0.437639	0.180095	-0.0661863	-0.283595	-0.467072	-0.614791	-0.721639	-0.780202	-0.786639	-0.744962	-0.666287	-0.56536	-0.458419	-0.362975	-0.296214	-0.269643	-0.282816	-0.322529	-0.370689	-0.415851	-0.458604	-0.505723	-0.55897	-0.610266	-0.64864	-0.671721	-0.688895	-0.711222	-0.736924	-0.747	-0.717048	-0.636538
	Neuron 11	0.145238	0.150003	0.168813	0.198975	0.23383	0.262091	0.268796	0.239406	0.167205	0.0609512	-0.0525162	-0.134412	-0.147571	-0.0712936	0.0899339	0.308126	0.542814	0.755871	0.92329	1.03924	1.11209	1.1559	1.1825	1.19744	1.2	1.18523	1.14622	1.07646	0.972913	0.839637	0.690003	0.545932	0.433738	0.377515	0.391846	0.476273	0.613967	0.775671	0.927753	1.04181	1.10328	1.1166	1.10414	1.09743	1.12329	1.19154	1.29103	1.39485
	Neuron 12	-0.937935	-0.93339	-0.919931	-0.939859	-1.01048	-1.11432	-1.20674	-1.23588	-1.16416	-0.982717	-0.714327	-0.404604	-0.105323	0.143432	0.324152	0.440728	0.506985	0.533454	0.521961	0.470984	0.385157	0.278688	0.168797	0.0656209	-0.031162	-0.12527	-0.212904	-0.278382	-0.300694	-0.26534	-0.171404	-0.0288861	0.149248	0.351758	0.566887	0.77774	0.962504	1.10168	1.18735	1.22699	1.23813	1.23668	1.22666	1.19929	1.14321	1.05909	0.96613	0.893272
	Neuron 13	1.52268	1.20297	0.987463	0.920784	0.97793	1.07901	1.12692	1.04628	0.804402	0.408571	-0.110657	-0.713591	-1.35183	-1.95761	-2.43674	-2.68041	-2.59855	-2.16024	-1.41764	-0.498359	0.4309	1.21171	1.73376	1.95675	1.91298	1.6932	1.4196	1.21156	1.15203	1.26482	1.51285	1.82041	2.11031	2.33713	2.49961	2.6294	2.76677	2.93727	3.13729	3.33149	3.46228	3.46984	3.31604	3.00143	2.56611	2.07382	1.588	1.15239
	Neuron 14	-0.318845	-0.341588	-0.37115	-0.400586	-0.424506	-0.440203	-0.446849	-0.44377	-0.429046	-0.399342	-0.351321	-0.284185	-0.202077	-0.114658	-0.0348787	0.025371	0.0595741	0.0687031	0.060375	0.0458293	0.0360745	0.0382437	0.0529179	0.073327	0.0873712	0.0825335	0.0520407	-0.000744852	-0.0623944	-0.114412	-0.140887	-0.135046	-0.10154	-0.0533267	-0.00443992	0.0382297	0.0801272	0.137893	0.231098	0.369812	0.544075	0.72167	0.857147	0.909255	0.858874	0.718503	0.528241	0.340046
	Neuron 15	-0.237821	-0.172084	-0.151903	-0.16683	-0.199511	-0.230899	-0.24694	-0.243473	-0.226037	-0.204353	-0.18502	-0.167287	-0.144579	-0.110715	-0.0668935	-0.0250657	-0.00530236	-0.0280816	-0.105067	-0.232341	-0.388424	-0.53742	-0.63657	-0.647089	-0.546422	-0.338548	-0.0576973	0.238194	0.483691	0.625697	0.638469	0.528422	0.329075	0.0899511	-0.137168	-0.312278	-0.418006	-0.462241	-0.469681	-0.465801	-0.462344	-0.452658	-0.418296	-0.341013	-0.212656	-0.0392382	0.159993	0.356388
	Neuron 16	0.0820541	0.00626654	-0.0172473	-0.0190152	-0.0242685	-0.0453959	-0.0857114	-0.147546	-0.235524	-0.3518	-0.488212	-0.623869	-0.732652	-0.796484	-0.81417	-0.79813	-0.761055	-0.703224	-0.610807	-0.466665	-0.265997	-0.0266212	0.212398	0.403978	0.512875	0.533079	0.493317	0.446363	0.446525	0.526037	0.681066	0.872667	1.04144	1.12938	1.1	0.949499	0.706748	0.424787	0.16806	-0.00225213	-0.0429302	0.0607207	0.294085	0.623849	1.0134	1.43178	1.85019	2.2324
	Neuron 17	0.0150474	0.0398954	0.0630733	0.0940984	0.133595	0.170775	0.188717	0.173724	0.123283	0.0485546	-0.0293218	-0.0868303	-0.106108	-0.0807192	-0.0177917	0.0640097	0.140289	0.188745	0.196109	0.161637	0.0963912	0.0191514	-0.0495931	-0.09422	-0.109427	-0.102416	-0.0900455	-0.0910482	-0.116058	-0.160194	-0.202734	-0.215319	-0.175386	-0.077954	0.0607091	0.209509	0.335312	0.415295	0.443259	0.428411	0.388838	0.34327	0.304072	0.273463	0.244431	0.206641	0.154895	0.0948599
	Neuron 18	-0.488751	-0.49197	-0.491955	-0.488696	-0.480547	-0.464435	-0.436511	-0.393444	-0.334016	-0.260193	-0.176812	-0.0899396	-0.00501972	0.0737386	0.142269	0.194826	0.223227	0.218486	0.174665	0.093051	-0.0160193	-0.135307	-0.245886	-0.332369	-0.385222	-0.399551	-0.37247	-0.302051	-0.189488	-0.0433046	0.117683	0.265957	0.372146	0.414384	0.385672	0.295989	0.169053	0.036153	-0.0703113	-0.122507	-0.102369	-0.00645828	0.151078	0.340339	0.523746	0.667714	0.751843	0.770938
	Neuron 19	3.67294	3.80879	3.91037	3.90115	3.70546	3.29269	2.70666	2.0583	1.48047	1.06807	0.837279	0.72669	0.638517	0.49595	0.285902	0.0664694	-0.0630419	-0.0142653	0.241393	0.651708	1.10125	1.4583	1.62731	1.58356	1.37865	1.11853	0.923443	0.882886	1.02173	1.29187	1.59392	1.81803	1.88328	1.7597	1.47022	1.07896	0.672338	0.335281	0.125485	0.053632	0.078818	0.123148	0.100953	-0.0481027	-0.33471	-0.714575	-1.10458	-1.41217
	Neuron 20	-2.88605	-2.76451	-2.5816	-2.37987	-2.20774	-2.10375	-2.07987	-2.11252	-2.14977	-2.13421	-2.03005	-1.83886	-1.59656	-1.35649	-1.16928	-1.06746	-1.05746	-1.12063	-1.22407	-1.33691	-1.4428	-1.5414	-1.63988	-1.74238	-1.84408	-1.93101	-1.98464	-1.98996	-1.94544	-1.86984	-1.8006	-1.78203	-1.8477	-2.0047	-2.22715	-2.46224	-2.64726	-2.73108	-2.69097	-2.53772	-2.30813	-2.0496	-1.80414	-1.59732	-1.43477	-1.30693	-1.20043	-1.1113
	Neuron 21	1.13284	0.934628	0.826457	0.84495	1.00375	1.28442	1.63944	2.00397	2.31099	2.50552	2.55547	2.4579	2.2399	1.95331	1.66126	1.41796	1.24905	1.14415	1.06898	0.991499	0.905866	0.837433	0.824798	0.891045	1.02397	1.17807	1.29574	1.33353	1.27909	1.15219	0.991776	0.835977	0.704621	0.592649	0.477832	0.33767	0.164751	-0.0280557	-0.213267	-0.359266	-0.439272	-0.437198	-0.352431	-0.203975	-0.029955	0.122371	0.215202	0.238399
	Neuron 22	-2.06231	-1.81111	-1.47549	-1.05576	-0.586841	-0.133516	0.228094	0.43502	0.458479	0.31311	0.0504703	-0.260057	-0.553891	-0.787867	-0.946276	-1.03776	-1.08707	-1.12422	-1.17202	-1.23396	-1.28842	-1.29534	-1.21657	-1.04119	-0.800856	-0.563635	-0.40749	-0.388581	-0.523898	-0.79707	-1.17828	-1.63917	-2.15066	-2.66922	-3.129	-3.45208	-3.57418	-3.47093	-3.17093	-2.74962	-2.30702	-1.93719	-1.7002	-1.60768	-1.62792	-1.70701	-1.79439	-1.86003
	Neuron 23	-0.395863	-0.441703	-0.506028	-0.591929	-0.696668	-0.810757	-0.919766	-1.00714	-1.05725	-1.05908	-1.01026	-0.919074	-0.801693	-0.67461	-0.546636	-0.416302	-0.277196	-0.127759	0.0215211	0.148601	0.227583	0.238871	0.176792	0.0523363	-0.108968	-0.273256	-0.407572	-0.489889	-0.515914	-0.498923	-0.462219	-0.428217	-0.410006	-0.409052	-0.41873	-0.43063	-0.440165	-0.448894	-0.462503	-0.485648	-0.517086	-0.548784	-0.570003	-0.573486	-0.559357	-0.534418	-0.508174	-0.488595
	Neuron 24	-0.0101613	0.202801	0.445041	0.688812	0.902678	1.06219	1.1552	1.18039	1.14176	1.04389	0.89239	0.699831	0.492581	0.311105	0.19976	0.189739	0.284982	0.45996	0.670692	0.872005	1.03119	1.13252	1.17401	1.16207	1.10792	1.02609	0.933241	0.846614	0.782611	0.754886	0.770384	0.823478	0.892323	0.942825	0.941169	0.868726	0.730133	0.549884	0.360751	0.19189	0.0621011	-0.0217859	-0.0644442	-0.0810253	-0.094238	-0.128049	-0.199371	-0.311632
	Neuron 25	0.230925	0.234833	0.205827	0.144573	0.0596068	-0.0391564	-0.14511	-0.254802	-0.364619	-0.468222	-0.55693	-0.621971	-0.656136	-0.653704	-0.609773	-0.521097	-0.389334	-0.225198	-0.05036	0.105584	0.213189	0.253225	0.223935	0.141659	0.0343258	-0.0689764	-0.14753	-0.194176	-0.21539	-0.227103	-0.247595	-0.289381	-0.35315	-0.42668	-0.489344	-0.519891	-0.504145	-0.440307	-0.340789	-0.229753	-0.136039	-0.0832484	-0.0814673	-0.125309	-0.199185	-0.285786	-0.371999	-0.449586
	Neuron 26	0.390582	0.504922	0.542241	0.494936	0.380598	0.233789	0.0906122	-0.0252573	-0.107632	-0.162663	-0.198689	-0.218504	-0.218457	-0.193384	-0.142698	-0.0730987	0.00346472	0.0743783	0.129963	0.164196	0.173672	0.157337	0.117949	0.0634286	0.00572588	-0.0425374	-0.0704627	-0.0677602	-0.0216996	0.0829083	0.257158	0.497134	0.776089	1.04705	1.25723	1.36785	1.36945	1.2849	1.15958	1.04397	0.9767	0.973899	1.02723	1.10954	1.18535	1.22277	1.20348	1.12754
	Neuron 27	0.124698	0.151587	0.16461	0.154532	0.12003	0.0691398	0.0158777	-0.0253429	-0.0443026	-0.037126	-0.00651008	0.0390256	0.0867684	0.122785	0.136031	0.122082	0.0845208	0.033033	-0.0207614	-0.0675221	-0.102485	-0.12533	-0.138484	-0.145185	-0.148187	-0.149282	-0.14932	-0.148366	-0.145766	-0.14015	-0.129596	-0.112236	-0.0873891	-0.056764	-0.0247781	0.00278514	0.0214799	0.0305812	0.0332116	0.0337969	0.0347084	0.0348472	0.0313998	0.0232334	0.012902	0.00536093	0.00426641	0.00876738
	Neuron 28	-0.333549	-0.310649	-0.271265	-0.212114	-0.135501	-0.0519192	0.0209356	0.0638548	0.064408	0.0231741	-0.0460012	-0.121848	-0.183995	-0.219454	-0.225227	-0.207523	-0.178885	-0.154005	-0.144887	-0.156821	-0.187055	-0.226923	-0.26604	-0.296027	-0.311997	-0.311997	-0.296028	-0.266044	-0.226945	-0.187145	-0.157151	-0.145975	-0.157217	-0.187395	-0.227748	-0.268353	-0.301963	-0.32565	-0.340099	-0.347766	-0.351204	-0.352123	-0.351066	-0.347302	-0.338758	-0.322102	-0.293332	-0.249099
	Neuron 29	-2.493	-2.33435	-2.09176	-1.78835	-1.47579	-1.21694	-1.06083	-1.02266	-1.07867	-1.17728	-1.25971	-1.28051	-1.22037	-1.08779	-0.910411	-0.720541	-0.542295	-0.386719	-0.255482	-0.147563	-0.0624062	0.00239527	0.055996	0.117802	0.216752	0.384062	0.638346	0.96741	1.31817	1.60665	1.74878	1.6967	1.45902	1.09419	0.684481	0.308955	0.0287136	-0.115783	-0.10437	0.0586417	0.336572	0.657535	0.926534	1.05367	0.985876	0.723466	0.312197	-0.180166
	Neuron 30	-0.100717	-0.100707	-0.100669	-0.100538	-0.100136	-0.099041	-0.096403	-0.0907872	-0.0802686	-0.063039	-0.0385947	-0.00906413	0.0202833	0.0422285	0.0503948	0.0422285	0.0202834	-0.00906356	-0.0385918	-0.0630262	-0.0802173	-0.0906023	-0.0958056	-0.0973087	-0.0956243	-0.0899703	-0.0783571	-0.0581248	-0.0269772	0.0157197	0.06796	0.125037	0.180497	0.22762	0.260885	0.277315	0.277736	0.267392	0.254725	0.2478	0.249909	0.257419	0.261992	0.255973	0.237019	0.208508	0.175927	0.14267
	Neuron 31	-0.154411	-0.181382	-0.236722	-0.309057	-0.383593	-0.448074	-0.496202	-0.527629	-0.545722	-0.554949	-0.559129	-0.560811	-0.561402	-0.561539	-0.561392	-0.560774	-0.559002	-0.554549	-0.54453	-0.524278	-0.487354	-0.426282	-0.333911	-0.204861	-0.0365465	0.170159	0.410056	0.672563	0.941749	1.19892	1.42712	1.61443	1.753	1.83515	1.85108	1.79249	1.66057	1.47201	1.25745	1.05237	0.885848	0.773581	0.717921	0.712613	0.747206	0.807725	0.874557	0.922144
	Neuron 32	-0.127094	-0.127094	-0.127094	-0.127094	-0.127094	-0.127094	-0.127094	-0.127094	-0.127094	-0.127094	-0.127094	-0.127094	-0.127094	-0.127094	-0.127094	-0.127094	-0.127094	-0.127094	-0.127094	-0.127094	-0.127094	-0.127094	-0.127094	-0.127094	-0.127094	-0.127094	-0.127094	-0.127094	-0.127094	-0.127094	-0.127094	-0.127094	-0.127094	-0.127094	-0.127094	-0.127094	-0.127094	-0.127094	-0.127094	-0.127094	-0.127094	-0.127094	-0.127094	-0.127094	-0.127094	-0.127094	-0.127094	-0.127094
	Neuron 33	-0.157314	-0.134788	-0.103732	-0.065242	-0.0295902	-0.0126939	-0.0276355	-0.0770056	-0.151246	-0.233632	-0.307978	-0.364085	-0.398431	-0.411021	-0.401128	-0.364617	-0.294543	-0.185415	-0.0396892	0.12705	0.286518	0.405652	0.458934	0.438203	0.354224	0.229895	0.0903817	-0.0439136	-0.159359	-0.247854	-0.305224	-0.330787	-0.327898	-0.304478	-0.272338	-0.244485	-0.230702	-0.233293	-0.245567	-0.254562	-0.247103	-0.216409	-0.166084	-0.109587	-0.0651709	-0.0483332	-0.0651029	-0.109329
	Neuron 34	0.285613	0.285251	0.242874	0.171045	0.088778	0.0134784	-0.0445875	-0.0832078	-0.105642	-0.117108	-0.122288	-0.124364	-0.125104	-0.125338	-0.125404	-0.125421	-0.125425	-0.125426	-0.125426	-0.125426	-0.125426	-0.125426	-0.125426	-0.125426	-0.125426	-0.125426	-0.125426	-0.125426	-0.125426	-0.125426	-0.125426	-0.125426	-0.125426	-0.125426	-0.125426	-0.125426	-0.125426	-0.125426	-0.125426	-0.125426	-0.125426	-0.125426	-0.125426	-0.125426	-0.125426	-0.125426	-0.125426	-0.125426
	Neuron 35	0.275067	0.187241	0.115122	0.0670096	0.0483589	0.0568601	0.080657	0.101882	0.103927	0.0787667	0.0311402	-0.0219589	-0.0564145	-0.0494076	0.0114457	0.121626	0.258938	0.38962	0.479725	0.507691	0.472819	0.395441	0.307968	0.240632	0.20895	0.209171	0.22327	0.229652	0.213244	0.17037	0.107703	0.0376115	-0.0271658	-0.0775988	-0.110246	-0.126478	-0.129505	-0.121183	-0.101125	-0.0689007	-0.0271999	0.0173318	0.0569212	0.0872763	0.110628	0.13517	0.17133	0.22694
	Neuron 36	-0.0236132	-0.0236131	-0.023613	-0.0236124	-0.0236092	-0.0235952	-0.0235412	-0.023355	-0.022784	-0.0212304	-0.0174863	-0.00951537	0.00541424	0.0298692	0.0645643	0.106479	0.148133	0.179281	0.190872	0.179281	0.148133	0.106479	0.0645643	0.0298692	0.00541424	-0.00951537	-0.0174863	-0.0212304	-0.022784	-0.023355	-0.0235412	-0.0235952	-0.0236092	-0.0236124	-0.023613	-0.0236131	-0.0236132	-0.0236132	-0.0236132	-0.0236132	-0.0236132	-0.0236132	-0.0236132	-0.0236132	-0.0236132	-0.0236132	-0.0236132	-0.0236132
	Neuron 37	-0.0155771	-0.0155771	-0.0155771	-0.0155771	-0.0155771	-0.0155771	-0.0155771	-0.0155771	-0.0155771	-0.0155771	-0.0155771	-0.0155771	-0.0155771	-0.0155771	-0.0155771	-0.0155771	-0.0155771	-0.0155771	-0.0155771	-0.0155771	-0.0155771	-0.0155771	-0.0155771	-0.0155771	-0.0155771	-0.0155771	-0.0155771	-0.0155771	-0.0155771	-0.0155771	-0.0155771	-0.0155771	-0.0155771	-0.0155771	-0.0155771	-0.0155771	-0.0155771	-0.0155771	-0.0155771	-0.0155771	-0.0155771	-0.0155771	-0.0155771	-0.0155771	-0.0155771	-0.0155771	-0.0155771	-0.0155771
	Neuron 38	-1.56369	-1.48771	-1.27316	-0.963397	-0.634159	-0.365956	-0.214004	-0.186852	-0.243131	-0.309393	-0.312526	-0.212712	-0.0215107	0.20389	0.387243	0.466397	0.415583	0.247177	-0.00339065	-0.296695	-0.600762	-0.892386	-1.15391	-1.37148	-1.53524	-1.63771	-1.66929	-1.61588	-1.46518	-1.2222	-0.924548	-0.643335	-0.462328	-0.443124	-0.596387	-0.878062	-1.21375	-1.53548	-1.80729	-2.02596	-2.20226	-2.3411	-2.43595	-2.47809	-2.46891	-2.42288	-2.35794	-2.28092
	Neuron 39	-0.604357	-0.604357	-0.604357	-0.604357	-0.604357	-0.604357	-0.604357	-0.604357	-0.604357	-0.604357	-0.604357	-0.604357	-0.604357	-0.604357	-0.604357	-0.604357	-0.604357	-0.604357	-0.604357	-0.604357	-0.604357	-0.604357	-0.604357	-0.604357	-0.604357	-0.604357	-0.604357	-0.604357	-0.604357	-0.604357	-0.604357	-0.604357	-0.604357	-0.604357	-0.604357	-0.604357	-0.604357	-0.604357	-0.604357	-0.604357	-0.604357	-0.604357	-0.604357	-0.604357	-0.604357	-0.604357	-0.604357	-0.604357
	Neuron 40	-0.0488218	-0.0482508	-0.0466973	-0.0429531	-0.0349822	-0.0200526	0.00440237	0.0390975	0.0810118	0.122666	0.153814	0.165405	0.153814	0.122666	0.0810118	0.0390975	0.00440237	-0.0200526	-0.0349822	-0.0429531	-0.0466971	-0.04825	-0.0488179	-0.0489905	-0.0489915	-0.0488218	-0.048258	-0.0466996	-0.0428863	-0.0345935	-0.018577	0.00885792	0.0504397	0.105974	0.170782	0.235652	0.288798	0.319237	0.320263	0.291682	0.240039	0.176786	0.115068	0.066412	0.0384581	0.0340667	0.051243	0.0833235
	Neuron 41	-0.0089299	-0.0089299	-0.0089299	-0.0089299	-0.0089299	-0.0089299	-0.0089299	-0.0089299	-0.0089299	-0.0089299	-0.0089299	-0.0089299	-0.0089299	-0.0089299	-0.0089299	-0.0089299	-0.0089299	-0.0089299	-0.0089299	-0.0089299	-0.0089299	-0.0089299	-0.0089299	-0.0089299	-0.0089299	-0.0089299	-0.0089299	-0.0089299	-0.0089299	-0.0089299	-0.0089299	-0.0089299	-0.0089299	-0.0089299	-0.0089299	-0.0089299	-0.0089299	-0.0089299	-0.0089299	-0.0089299	-0.0089299	-0.0089299	-0.0089299	-0.0089299	-0.0089299	-0.0089299	-0.0089299	-0.0089299
	Neuron 42	-0.0058336	-0.0058336	-0.0058336	-0.0058336	-0.0058336	-0.0058336	-0.0058336	-0.0058336	-0.0058336	-0.0058336	-0.0058336	-0.0058336	-0.0058336	-0.0058336	-0.0058336	-0.0058336	-0.0058336	-0.0058336	-0.0058336	-0.0058336	-0.0058336	-0.0058336	-0.0058336	-0.0058336	-0.0058336	-0.0058336	-0.0058336	-0.0058336	-0.0058336	-0.0058336	-0.0058336	-0.0058336	-0.0058336	-0.0058336	-0.0058336	-0.0058336	-0.0058336	-0.0058336	-0.0058336	-0.0058336	-0.0058336	-0.0058336	-0.0058336	-0.0058336	-0.0058336	-0.0058336	-0.0058336	-0.0058336
	Neuron 43	-0.0630383	-0.0592935	-0.0513195	-0.0363764	-0.0118691	0.0230064	0.0654739	0.108633	0.143408	0.162721	0.165593	0.158136	0.150093	0.148783	0.15444	0.16016	0.156459	0.137259	0.103341	0.0614344	0.020259	-0.0135382	-0.0372828	-0.0517592	-0.0594811	-0.0630954	-0.0645482	-0.0649209	-0.0645482	-0.0630955	-0.0594819	-0.0517632	-0.0373007	-0.0136101	0.0200007	0.0606052	0.100958	0.131133	0.142361	0.131133	0.100958	0.0606052	0.0200007	-0.0136102	-0.0373009	-0.0517639	-0.0594858	-0.0631129
	Neuron 44	-0.483611	-0.486249	-0.487343	-0.487745	-0.487877	-0.487915	-0.487924	-0.487924	-0.487915	-0.487877	-0.487745	-0.487343	-0.486249	-0.483611	-0.477995	-0.467476	-0.450244	-0.42579	-0.396221	-0.366742	-0.344395	-0.335134	-0.340662	-0.356992	-0.375821	-0.388121	-0.388121	-0.375818	-0.356979	-0.340612	-0.334952	-0.343811	-0.365064	-0.391904	-0.415857	-0.429793	-0.429795	-0.41587	-0.391955	-0.365246	-0.344395	-0.336631	-0.344928	-0.366912	-0.396269	-0.425802	-0.450246	-0.467476
	Neuron 45	-0.361843	-0.3724	-0.378026	-0.380666	-0.381761	-0.382163	-0.382294	-0.382332	-0.382342	-0.382344	-0.382344	-0.382342	-0.382332	-0.382291	-0.38215	-0.38171	-0.380484	-0.377444	-0.370734	-0.357577	-0.334731	-0.299766	-0.252996	-0.199166	-0.147559	-0.10964	-0.0947544	-0.105847	-0.137576	-0.178	-0.213065	-0.231648	-0.228826	-0.206188	-0.169641	-0.126473	-0.0835736	-0.0474643	-0.0248649	-0.0217871	-0.0406558	-0.0774886	-0.122073	-0.162123	-0.189204	-0.202623	-0.208818	-0.216877
	Neuron 46	-0.639228	-0.764625	-0.867655	-0.931249	-0.950588	-0.93611	-0.906954	-0.880284	-0.862975	-0.849215	-0.823535	-0.766691	-0.662139	-0.502221	-0.293783	-0.0618512	0.151914	0.299658	0.346308	0.289241	0.165659	0.0386595	-0.0341869	-0.0325432	0.0148206	0.0467983	0.00575112	-0.129418	-0.331828	-0.541048	-0.692745	-0.747043	-0.702665	-0.592094	-0.461478	-0.345991	-0.253948	-0.168467	-0.0649852	0.0670407	0.212113	0.333398	0.390884	0.362915	0.260325	0.126182	0.0199359	-0.00824763
	Neuron 47	0.418359	0.427974	0.419631	0.383911	0.321591	0.247879	0.185633	0.151704	0.146568	0.155382	0.160031	0.15317	0.143364	0.147214	0.174921	0.221293	0.26975	0.305991	0.330187	0.358231	0.41149	0.502474	0.625325	0.755739	0.859307	0.903663	0.868999	0.75309	0.57008	0.345152	0.108264	-0.11095	-0.286918	-0.401449	-0.447225	-0.430692	-0.372141	-0.300642	-0.243662	-0.21506	-0.208008	-0.198013	-0.155453	-0.0608576	0.085593	0.264657	0.446326	0.599804
	Neuron 48	-0.0320376	-0.0281072	-0.0195653	-0.00308214	0.0251169	0.067783	0.124627	0.190736	0.25658	0.310089	0.340166	0.340218	0.310335	0.257383	0.193045	0.130562	0.0814402	0.0532372	0.0487289	0.0658566	0.0979192	0.134342	0.162909	0.173552	0.162134	0.131905	0.0915382	0.0509305	0.0173189	-0.00637194	-0.020835	-0.0285569	-0.032184	-0.033689	-0.0342421	-0.0344226	-0.0344749	-0.0344884	-0.0344913	-0.0344913	-0.0344882	-0.0344743	-0.0344203	-0.0342341	-0.0336631	-0.0321095	-0.0283654	-0.0203943
	Neuron 49	-0.0582434	-0.0582434	-0.0582434	-0.0582434	-0.0582434	-0.0582434	-0.0582434	-0.0582434	-0.0582434	-0.0582434	-0.0582434	-0.0582434	-0.0582434	-0.0582434	-0.0582434	-0.0582434	-0.0582434	-0.0582434	-0.0582434	-0.0582434	-0.0582434	-0.0582434	-0.0582434	-0.0582434	-0.0582434	-0.0582434	-0.0582434	-0.0582434	-0.0582434	-0.0582434	-0.0582434	-0.0582434	-0.0582434	-0.0582434	-0.0582434	-0.0582434	-0.0582434	-0.0582434	-0.0582434	-0.0582434	-0.0582434	-0.0582434	-0.0582434	-0.0582434	-0.0582434	-0.0582434	-0.0582434	-0.0582434
	Neuron 50	-0.136122	-0.136122	-0.136122	-0.136122	-0.136122	-0.136122	-0.136122	-0.136122	-0.136122	-0.136122	-0.136122	-0.136122	-0.136122	-0.136122	-0.136122	-0.136122	-0.136122	-0.136122	-0.136122	-0.136122	-0.136122	-0.136122	-0.136122	-0.136122	-0.136122	-0.136122	-0.136122	-0.136122	-0.136122	-0.136122	-0.136122	-0.136122	-0.136122	-0.136122	-0.136122	-0.136122	-0.136122	-0.136122	-0.136122	-0.136122	-0.136122	-0.136122	-0.136122	-0.136122	-0.136122	-0.136122	-0.136122	-0.136122
	Neuron 51	-0.170923	-0.170923	-0.170923	-0.170923	-0.170923	-0.170923	-0.170923	-0.170923	-0.170923	-0.170923	-0.170922	-0.170918	-0.170898	-0.170822	-0.17056	-0.169755	-0.167566	-0.16229	-0.151058	-0.130021	-0.0955619	-0.0466734	0.0123877	0.0710827	0.114973	0.131306	0.114973	0.0710827	0.0123877	-0.0466734	-0.0955619	-0.130021	-0.151058	-0.16229	-0.167566	-0.169755	-0.17056	-0.170822	-0.170898	-0.170918	-0.170922	-0.170923	-0.170923	-0.170923	-0.170923	-0.170923	-0.170921	-0.170911
	Neuron 52	0.0205405	-0.0198122	-0.0604168	-0.0940277	-0.117718	-0.132181	-0.139903	-0.14353	-0.145035	-0.145589	-0.145769	-0.145821	-0.145835	-0.145838	-0.145839	-0.145839	-0.145839	-0.145839	-0.145839	-0.145839	-0.145839	-0.145839	-0.145839	-0.145839	-0.145839	-0.145839	-0.145839	-0.145839	-0.145839	-0.145839	-0.145839	-0.145839	-0.145839	-0.145839	-0.145839	-0.145839	-0.145839	-0.145839	-0.145839	-0.145839	-0.145839	-0.145839	-0.145839	-0.145839	-0.145839	-0.145839	-0.145839	-0.145839
	Neuron 53	0.0293403	-0.011433	-0.0600173	-0.11756	-0.178925	-0.234645	-0.276161	-0.300785	-0.312628	-0.318772	-0.32374	-0.326613	-0.322681	-0.307653	-0.280634	-0.243856	-0.200388	-0.152411	-0.101179	-0.0475108	0.00858873	0.0689422	0.137374	0.218309	0.314741	0.427026	0.552837	0.687536	0.824344	0.954815	1.07054	1.16618	1.24247	1.30684	1.3708	1.44507	1.53509	1.63903	1.74808	1.84808	1.92165	1.95013	1.91575	1.80489	1.61412	1.35776	1.0721	0.810001
	Neuron 54	-0.0911613	0.0127202	0.14447	0.288363	0.418469	0.506513	0.533551	0.499029	0.421097	0.327375	0.241869	0.175733	0.126055	0.0813544	0.0295471	-0.0354344	-0.110322	-0.18318	-0.237857	-0.26075	-0.24698	-0.202811	-0.142795	-0.0829724	-0.0336958	0.00395023	0.0359068	0.068079	0.0988274	0.116622	0.105682	0.0565409	-0.0260275	-0.123976	-0.2154	-0.285452	-0.331164	-0.357922	-0.371789	-0.374084	-0.361541	-0.330386	-0.280032	-0.21346	-0.134662	-0.0457082	0.0543465	0.168139
	Neuron 55	-0.0395517	-0.0395517	-0.0395517	-0.0395517	-0.0395517	-0.0395517	-0.0395517	-0.0395517	-0.0395517	-0.0395517	-0.0395517	-0.0395517	-0.0395517	-0.0395517	-0.0395517	-0.0395517	-0.0395517	-0.0395517	-0.0395517	-0.0395517	-0.0395517	-0.0395517	-0.0395517	-0.0395517	-0.0395517	-0.0395517	-0.0395517	-0.0395517	-0.0395517	-0.0395517	-0.0395517	-0.0395517	-0.0395517	-0.0395517	-0.0395517	-0.0395517	-0.0395517	-0.0395517	-0.0395517	-0.0395517	-0.0395517	-0.0395517	-0.0395517	-0.0395517	-0.0395517	-0.0395517	-0.0395517	-0.0395517
	Neuron 56	0.596876	0.699066	0.697694	0.619121	0.507094	0.399479	0.310581	0.22966	0.13528	0.0140636	-0.129685	-0.278438	-0.413527	-0.523966	-0.60636	-0.658951	-0.677161	-0.655506	-0.594838	-0.509253	-0.426428	-0.378896	-0.389841	-0.461549	-0.573865	-0.694095	-0.792704	-0.85591	-0.888416	-0.905423	-0.91924	-0.92892	-0.919441	-0.870952	-0.772197	-0.629647	-0.466741	-0.314035	-0.19656	-0.125718	-0.0989608	-0.104922	-0.129063	-0.156553	-0.172571	-0.162224	-0.111966	-0.0128546
	Neuron 57	-0.0871069	-0.143993	-0.213848	-0.31543	-0.465539	-0.667108	-0.902421	-1.13782	-1.33806	-1.4812	-1.56479	-1.60132	-1.60795	-1.59754	-1.57457	-1.5357	-1.47318	-1.37984	-1.25438	-1.10488	-0.947869	-0.802155	-0.67977	-0.579204	-0.48575	-0.380283	-0.252697	-0.112479	0.0108144	0.0796652	0.0683858	-0.020193	-0.151887	-0.275245	-0.34462	-0.338396	-0.262765	-0.142341	-0.00697528	0.116614	0.207226	0.250373	0.242117	0.193145	0.126512	0.0659828	0.0207039	-0.0224817
	Neuron 58	0.487228	0.573532	0.642475	0.687555	0.703964	0.683335	0.614115	0.48881	0.313585	0.112774	-0.0765472	-0.218118	-0.290465	-0.293229	-0.243237	-0.164424	-0.0783846	0.00035311	0.0647706	0.114058	0.151911	0.184123	0.215566	0.248007	0.279979	0.307855	0.326287	0.32809	0.305933	0.257099	0.188368	0.115764	0.0573736	0.0238838	0.0143989	0.0206193	0.0347809	0.0537047	0.0762812	0.0993642	0.118742	0.135389	0.159658	0.206212	0.281045	0.3707	0.444027	0.467826
	Neuron 59	-0.820534	-0.848599	-0.856972	-0.857353	-0.860002	-0.869688	-0.883531	-0.892019	-0.882876	-0.846286	-0.779597	-0.68968	-0.591432	-0.502276	-0.435074	-0.393617	-0.373697	-0.368761	-0.375714	-0.396557	-0.434992	-0.490709	-0.555258	-0.611864	-0.638778	-0.613847	-0.518311	-0.339935	-0.0771636	0.255381	0.623152	0.974767	1.25435	1.41938	1.45562	1.38122	1.23799	1.07487	0.931499	0.828876	0.769301	0.743171	0.737635	0.742307	0.749843	0.752779	0.74042	0.699231
	Neuron 60	-0.30509	-0.353125	-0.407431	-0.465409	-0.521328	-0.568493	-0.601453	-0.616677	-0.611646	-0.583748	-0.530548	-0.451998	-0.353594	-0.248394	-0.15583	-0.0966659	-0.0856495	-0.125149	-0.203049	-0.296136	-0.377336	-0.423463	-0.420644	-0.366427	-0.268993	-0.144278	-0.0119724	0.108427	0.200578	0.25342	0.263151	0.234498	0.179221	0.110803	0.0380398	-0.0375157	-0.117878	-0.20194	-0.28186	-0.345847	-0.384979	-0.3985	-0.393722	-0.381232	-0.369562	-0.36314	-0.363964	-0.374164
	Neuron 61	0.455585	0.615631	0.688437	0.707063	0.71285	0.741797	0.816822	0.945176	1.11987	1.32497	1.54299	1.76012	1.9656	2.14614	2.28059	2.33973	2.2924	2.11569	1.80595	1.38673	0.909863	0.446853	0.0718039	-0.157623	-0.213347	-0.0998368	0.151285	0.489834	0.854947	1.18182	1.40928	1.48968	1.40052	1.1542	0.801044	0.421802	0.108911	-0.0594755	-0.0447941	0.137096	0.419258	0.706216	0.907577	0.968139	0.881397	0.682949	0.431305	0.187725
	Neuron 62	-0.18248	-0.18248	-0.18248	-0.18248	-0.18248	-0.18248	-0.182479	-0.182476	-0.182463	-0.18241	-0.18223	-0.181677	-0.180172	-0.176544	-0.168819	-0.154342	-0.130599	-0.0968081	-0.0556504	-0.0137927	0.0200092	0.0389603	0.0421978	0.0357274	0.0290379	0.0292183	0.0365133	0.0445022	0.0448949	0.0336663	0.0143276	-0.00383944	-0.0113862	-0.004573	0.0120367	0.0277348	0.0312386	0.0163828	-0.0152938	-0.0561862	-0.0969188	-0.130401	-0.153552	-0.16651	-0.170592	-0.166444	-0.153302	-0.129598
	Neuron 63	-3.24187	-3.35149	-3.32509	-3.18608	-2.96969	-2.71135	-2.4387	-2.16954	-1.9124	-1.66636	-1.42253	-1.17127	-0.91425	-0.672898	-0.485293	-0.391998	-0.419207	-0.568089	-0.813985	-1.11416	-1.42042	-1.69115	-1.89652	-2.01338	-2.01482	-1.86577	-1.53389	-1.01334	-0.346556	0.372821	1.02252	1.49075	1.71243	1.68431	1.45293	1.08549	0.642622	0.167256	-0.309992	-0.759311	-1.14541	-1.43132	-1.58999	-1.61709	-1.53635	-1.39208	-1.23104	-1.08322
	Neuron 64	1.60218	1.58491	1.44896	1.20289	0.877104	0.520018	0.189353	-0.0605421	-0.191981	-0.193347	-0.0810641	0.106386	0.319401	0.508647	0.633914	0.670369	0.61329	0.480382	0.30814	0.139911	0.00901402	-0.0740779	-0.122256	-0.159621	-0.204977	-0.261477	-0.317456	-0.355754	-0.364714	-0.344919	-0.309123	-0.276371	-0.263831	-0.280698	-0.326805	-0.395454	-0.477676	-0.565271	-0.651603	-0.730622	-0.795482	-0.838224	-0.851181	-0.829239	-0.771419	-0.681443	-0.568332	-0.447275
	Neuron 65	-1.23834	-1.12416	-1.07976	-1.09632	-1.15649	-1.24911	-1.37365	-1.52894	-1.69641	-1.83549	-1.89921	-1.86089	-1.73254	-1.5613	-1.40568	-1.30682	-1.27179	-1.27646	-1.28353	-1.26468	-1.21641	-1.16218	-1.13761	-1.16356	-1.22266	-1.25853	-1.20446	-1.02541	-0.744392	-0.434153	-0.181545	-0.0513193	-0.072216	-0.246327	-0.563141	-0.999756	-1.50725	-2.00184	-2.37964	-2.55414	-2.49472	-2.24088	-1.88324	-1.5228	-1.23076	-1.0282	-0.892964	-0.785669
	Neuron 66	-0.776882	-0.929179	-0.986381	-0.954246	-0.865809	-0.766919	-0.698325	-0.678842	-0.694661	-0.701485	-0.643363	-0.482433	-0.22318	0.0860942	0.378714	0.606359	0.76111	0.866581	0.945954	0.993567	0.97327	0.843835	0.589702	0.23342	-0.176316	-0.587909	-0.963874	-1.28425	-1.54121	-1.73323	-1.86265	-1.93531	-1.95971	-1.94501	-1.89837	-1.82263	-1.7156	-1.57257	-1.39257	-1.18604	-0.978556	-0.805624	-0.698568	-0.667291	-0.689028	-0.710709	-0.667621	-0.513446
	Neuron 67	-0.347256	-0.398	-0.437136	-0.465753	-0.489648	-0.512085	-0.52433	-0.503872	-0.424846	-0.275088	-0.068087	0.158994	0.359946	0.496745	0.549327	0.5159	0.409254	0.254001	0.0833868	-0.0687505	-0.180089	-0.247709	-0.283742	-0.300792	-0.298905	-0.26478	-0.182723	-0.0469249	0.134622	0.34501	0.5647	0.772697	0.943955	1.05047	1.07088	1.00386	0.874291	0.724586	0.594718	0.502594	0.436198	0.362023	0.246021	0.0766576	-0.123163	-0.304558	-0.419193	-0.448659
	Neuron 68	-2.38578	-2.39345	-2.37855	-2.33605	-2.28817	-2.26243	-2.27278	-2.31394	-2.36631	-2.40371	-2.39987	-2.33521	-2.20451	-2.02196	-1.81734	-1.62171	-1.44907	-1.28683	-1.10466	-0.878607	-0.614908	-0.354776	-0.153183	-0.0432963	-0.0112683	-0.00260547	0.0396343	0.129862	0.222204	0.235707	0.105524	-0.176277	-0.555868	-0.945093	-1.25723	-1.43125	-1.44265	-1.30807	-1.08518	-0.859472	-0.713984	-0.693764	-0.787385	-0.939977	-1.09059	-1.20959	-1.31242	-1.44252
	Neuron 69	-0.18717	-0.105815	0.0330232	0.246024	0.522904	0.823315	1.08686	1.25512	1.29614	1.21754	1.05974	0.872977	0.692862	0.530112	0.378967	0.233761	0.0973161	-0.0255633	-0.140333	-0.265476	-0.420506	-0.609272	-0.813617	-1.00254	-1.14801	-1.23418	-1.25546	-1.20998	-1.09838	-0.929967	-0.729677	-0.537156	-0.395125	-0.332472	-0.351714	-0.428402	-0.522825	-0.59657	-0.62372	-0.591461	-0.493872	-0.328019	-0.0982366	0.174466	0.447468	0.664162	0.773529	0.751926
	Neuron 70	-2.65534	-2.70483	-2.74062	-2.72272	-2.60682	-2.35762	-1.97052	-1.49126	-1.01824	-0.676233	-0.56561	-0.712205	-1.04975	-1.45027	-1.78774	-1.99912	-2.10911	-2.20702	-2.39037	-2.70665	-3.12361	-3.54296	-3.84894	-3.96502	-3.88876	-3.68915	-3.4715	-3.32938	-3.30457	-3.3683	-3.42886	-3.3635	-3.06556	-2.49022	-1.6806	-0.763304	0.0845818	0.685538	0.914949	0.742977	0.248627	-0.405714	-1.03306	-1.48509	-1.68549	-1.62056	-1.30728	-0.773023
	Neuron 71	2.44141	2.66429	2.96467	3.29222	3.58296	3.77763	3.84361	3.79146	3.67999	3.60686	3.68369	4.00005	4.58798	5.40367	6.33853	7.25761	8.04727	8.64711	9.05138	9.28641	9.3851	9.37466	9.27618	9.10406	8.86003	8.53031	8.09711	7.56183	6.96168	6.36205	5.82716	5.39209	5.05948	4.82186	4.68861	4.69484	4.88671	5.29473	5.90942	6.66896	7.46387	8.16114	8.64316	8.84773	8.79067	8.55862	8.27344	8.04418
	Neuron 72	3.65536	3.75996	3.95059	4.18949	4.4014	4.52933	4.57716	4.61316	4.72889	4.97512	5.31425	5.62128	5.73562	5.53464	4.98999	4.18139	3.26534	2.41459	1.75423	1.32217	1.07147	0.910299	0.754535	0.563427	0.343961	0.130846	-0.0397036	-0.146767	-0.186153	-0.160306	-0.0668635	0.104079	0.361808	0.703446	1.10876	1.54373	1.9677	2.34017	2.62882	2.82133	2.93455	3.00852	3.08039	3.15148	3.17374	3.07216	2.79354	2.34942
	Neuron 73	-1.21235	-1.2284	-1.17958	-1.0922	-0.994877	-0.913799	-0.86256	-0.830648	-0.781103	-0.664332	-0.444385	-0.12459	0.242625	0.570276	0.771603	0.798311	0.661462	0.423451	0.166959	-0.0399558	-0.16376	-0.203804	-0.176516	-0.0986549	0.021081	0.180713	0.378352	0.606109	0.848652	1.08721	1.30619	1.49747	1.65839	1.78431	1.86193	1.87087	1.79552	1.63951	1.43094	1.21216	1.01964	0.867365	0.744663	0.629577	0.508607	0.389337	0.296885	0.256315
	Neuron 74	-1.84572	-1.78808	-1.69834	-1.57809	-1.45073	-1.34868	-1.28928	-1.25668	-1.20492	-1.08333	-0.869054	-0.584749	-0.290078	-0.0536403	0.0756544	0.0821363	-0.0202058	-0.199667	-0.41796	-0.637873	-0.82962	-0.977157	-1.08202	-1.16115	-1.23853	-1.33531	-1.46379	-1.62643	-1.8161	-2.01427	-2.18869	-2.29678	-2.29826	-2.17323	-1.93601	-1.63559	-1.34157	-1.12222	-1.02458	-1.06326	-1.2196	-1.44813	-1.68665	-1.86696	-1.92658	-1.82187	-1.54151	-1.11444
	Neuron 75	-1.3785	-1.23086	-0.93472	-0.538078	-0.120069	0.242676	0.50619	0.669537	0.760954	0.810177	0.825383	0.78935	0.676298	0.476997	0.214532	-0.0603764	-0.292151	-0.447684	-0.531954	-0.582781	-0.648483	-0.762966	-0.933506	-1.14582	-1.37757	-1.60719	-1.81327	-1.97082	-2.0529	-2.03792	-1.91652	-1.69353	-1.38757	-1.03142	-0.670238	-0.351421	-0.106881	0.0608411	0.17582	0.268572	0.351934	0.409351	0.401839	0.287348	0.0411972	-0.330497	-0.787071	-1.25918
	Neuron 76	1.02159	1.06636	1.03829	0.88952	0.604471	0.212566	-0.22071	-0.620805	-0.932958	-1.13588	-1.23562	-1.25032	-1.20062	-1.11137	-1.01666	-0.956575	-0.963019	-1.04351	-1.17516	-1.31298	-1.40674	-1.41695	-1.32423	-1.13049	-0.852905	-0.513591	-0.130799	0.282584	0.711995	1.13106	1.49655	1.75347	1.84908	1.75004	1.45562	1.00144	0.452057	-0.114798	-0.625684	-1.02375	-1.27369	-1.36272	-1.30117	-1.12141	-0.870369	-0.594897	-0.32771	-0.0840536
	Neuron 77	-0.326522	-0.266237	-0.163619	-0.0401883	0.0782708	0.17186	0.233038	0.266393	0.282768	0.292049	0.298945	0.303007	0.30096	0.288884	0.26388	0.226272	0.182167	0.143683	0.124413	0.131705	0.161383	0.199668	0.231471	0.249303	0.257189	0.26814	0.297222	0.353206	0.431836	0.514102	0.571845	0.579268	0.524577	0.415376	0.275379	0.135175	0.021971	-0.0480433	-0.0733353	-0.066478	-0.0495785	-0.0465988	-0.0747951	-0.138363	-0.226897	-0.319492	-0.392891	-0.430227
	Neuron 78	3.64398	3.73793	3.59633	3.25613	2.78892	2.28392	1.8304	1.5013	1.33534	1.32065	1.39271	1.45634	1.4241	1.24694	0.91829	0.455675	-0.117457	-0.772614	-1.46426	-2.12403	-2.67392	-3.05257	-3.23613	-3.24007	-3.10273	-2.86318	-2.54516	-2.15068	-1.66042	-1.03887	-0.247123	0.733528	1.87212	3.06787	4.15735	4.95604	5.32192	5.21172	4.69936	3.94512	3.13214	2.40359	1.82775	1.39688	1.04847	0.696444	0.266435	-0.268912
	Neuron 79	-0.906866	-0.832757	-0.720972	-0.580142	-0.430639	-0.298525	-0.203566	-0.15043	-0.128861	-0.120439	-0.105349	-0.0660422	0.009435	0.12103	0.249706	0.357956	0.403441	0.361207	0.24085	0.0860299	-0.0450249	-0.107042	-0.0880381	-0.0126255	0.0716539	0.116664	0.0932213	-0.000663004	-0.144078	-0.304402	-0.448121	-0.548087	-0.58864	-0.570099	-0.510319	-0.439098	-0.385102	-0.361882	-0.362295	-0.365489	-0.351432	-0.312736	-0.256772	-0.199323	-0.156686	-0.141532	-0.161819	-0.21894
	Neuron 80	-1.11456	-1.17184	-1.2794	-1.42089	-1.57343	-1.71742	-1.84243	-1.9462	-2.02912	-2.08911	-2.11943	-2.10974	-2.04974	-1.93436	-1.76862	-1.56871	-1.35745	-1.15592	-0.976341	-0.820051	-0.680978	-0.552458	-0.434151	-0.335968	-0.276573	-0.276028	-0.345146	-0.475997	-0.637748	-0.780674	-0.84924	-0.801705	-0.628595	-0.359791	-0.0544219	0.221809	0.41898	0.513606	0.506078	0.412273	0.257037	0.0707179	-0.115225	-0.276043	-0.402071	-0.501787	-0.59601	-0.705014
	Neuron 81	0.132938	0.316424	0.492112	0.628619	0.71954	0.777668	0.822457	0.869458	0.927847	1.00492	1.1102	1.25241	1.42978	1.62157	1.7897	1.89188	1.89887	1.80556	1.63129	1.41268	1.19476	1.02221	0.92873	0.925109	0.991566	1.08169	1.13963	1.12414	1.02859	0.887359	0.764535	0.727934	0.819043	1.03352	1.32311	1.61808	1.85696	2.00755	2.07106	2.07265	2.04756	2.02994	2.04588	2.10897	2.21711	2.35176	2.48132	2.56921
	Neuron 82	0.389332	0.408108	0.37838	0.297209	0.175503	0.0344757	-0.0992658	-0.199706	-0.248011	-0.237699	-0.175971	-0.0804442	0.027042	0.126509	0.20327	0.248195	0.256627	0.228412	0.169601	0.0934639	0.0177917	-0.0417269	-0.0784011	-0.0970283	-0.110176	-0.130657	-0.164626	-0.208565	-0.250843	-0.276716	-0.274832	-0.242554	-0.186894	-0.119196	-0.0457435	0.0391157	0.150321	0.298788	0.475413	0.645283	0.759775	0.780988	0.702159	0.549599	0.36585	0.188063	0.0373197	-0.0769571
	Neuron 83	0.0407122	0.284778	0.614567	1.01059	1.41281	1.74074	1.92704	1.94498	1.81485	1.58924	1.32914	1.08469	0.887237	0.750828	0.677905	0.664551	0.70375	0.787205	0.90666	1.05427	1.22032	1.38829	1.53099	1.61356	1.6052	1.4938	1.2939	1.0419	0.780756	0.542762	0.339611	0.164468	0.00429369	-0.145	-0.269581	-0.340453	-0.326791	-0.212997	-0.0108126	0.23976	0.481823	0.660678	0.742361	0.723844	0.631593	0.510511	0.408222	0.360042
	Neuron 84	-2.09705	-2.05266	-2.01596	-1.99462	-1.99721	-2.02929	-2.08886	-2.16463	-2.23885	-2.29362	-2.31747	-2.30927	-2.27844	-2.24182	-2.21854	-2.22399	-2.2646	-2.33502	-2.41916	-2.49501	-2.54167	-2.54619	-2.50778	-2.43771	-2.35471	-2.27728	-2.21667	-2.17464	-2.14744	-2.13289	-2.1346	-2.15949	-2.2104	-2.27953	-2.34782	-2.3909	-2.38902	-2.3362	-2.24421	-2.13855	-2.04724	-1.98839	-1.96392	-1.96339	-1.97489	-1.99473	-2.02902	-2.08666
	Neuron 85	-3.49759	-4.17987	-4.69735	-4.93591	-4.85454	-4.47744	-3.87716	-3.15958	-2.44576	-1.84351	-1.41549	-1.16294	-1.03877	-0.983475	-0.958732	-0.956081	-0.977822	-1.01005	-1.01398	-0.946414	-0.794521	-0.595307	-0.420084	-0.331446	-0.341851	-0.401099	-0.419206	-0.309964	-0.032044	0.391404	0.882364	1.34067	1.68267	1.8673	1.89985	1.81711	1.66396	1.47204	1.24709	0.969131	0.606158	0.137342	-0.423667	-1.01726	-1.54736	-1.91196	-2.04295	-1.93573
	Neuron 86	-0.279023	-0.502796	-0.686579	-0.800469	-0.846371	-0.860861	-0.896194	-0.987518	-1.12765	-1.26856	-1.34969	-1.33271	-1.21877	-1.04033	-0.839877	-0.652999	-0.503205	-0.40264	-0.351574	-0.337633	-0.341283	-0.349019	-0.365547	-0.413143	-0.515176	-0.674065	-0.859663	-1.01707	-1.08923	-1.04084	-0.871498	-0.61453	-0.324935	-0.0623042	0.12563	0.214526	0.207776	0.1338	0.0375291	-0.0326585	-0.0404335	0.024864	0.142047	0.263155	0.329328	0.292197	0.132157	-0.134966
	Neuron 87	0.8066	0.78333	0.692257	0.550163	0.389213	0.247341	0.156313	0.132597	0.174248	0.265067	0.384765	0.519998	0.66859	0.83224	1.0019	1.14777	1.22467	1.19232	1.03787	0.785134	0.484947	0.194221	-0.0420966	-0.197585	-0.261219	-0.232426	-0.119724	0.0582913	0.274208	0.497294	0.700611	0.865933	0.985377	1.061	1.10299	1.12574	1.14225	1.15998	1.18164	1.21005	1.25189	1.31581	1.40529	1.51246	1.61847	1.70085	1.74249	1.73654
	Neuron 88	-0.253193	-0.253193	-0.253193	-0.253193	-0.253193	-0.253193	-0.253193	-0.253193	-0.253193	-0.253193	-0.253193	-0.253193	-0.253193	-0.253193	-0.253193	-0.253192	-0.253188	-0.253171	-0.253104	-0.252873	-0.252165	-0.250239	-0.245596	-0.235712	-0.217199	-0.186875	-0.143853	-0.0918795	-0.040228	-0.00160453	0.0127682	-0.00160453	-0.040228	-0.0918795	-0.143853	-0.186875	-0.217199	-0.235712	-0.245596	-0.250239	-0.252165	-0.252873	-0.253104	-0.253171	-0.253188	-0.253192	-0.253193	-0.253193
	Neuron 89	2.16793	1.73099	1.19245	0.594402	-0.00660711	-0.558397	-1.02662	-1.39463	-1.65258	-1.78752	-1.78593	-1.64958	-1.41202	-1.13931	-0.908342	-0.774142	-0.747126	-0.793948	-0.858039	-0.883621	-0.829453	-0.670926	-0.398797	-0.0220273	0.426548	0.890196	1.30075	1.60058	1.76204	1.79272	1.72542	1.60219	1.46337	1.3439	1.27122	1.2595	1.30234	1.37136	1.42479	1.42115	1.32948	1.13298	0.831609	0.44837	0.0352879	-0.332311	-0.578509	-0.657818
	Neuron 90	-3.42764	-3.22491	-2.86996	-2.42144	-1.95486	-1.54833	-1.26474	-1.13926	-1.17598	-1.34867	-1.59983	-1.84076	-1.96472	-1.88048	-1.55597	-1.04509	-0.474079	0.0125524	0.31936	0.44241	0.463641	0.503351	0.66037	0.971629	1.40599	1.88727	2.33134	2.68222	2.93501	3.13616	3.35768	3.6539	4.02174	4.38851	4.6382	4.66406	4.41667	3.91856	3.23996	2.45687	1.62227	0.76609	-0.0845641	-0.886977	-1.58264	-2.11454	-2.44755	-2.57674
	Neuron 91	-0.0858256	-0.0345591	-0.00561853	-0.00567149	-0.0348092	-0.0866455	-0.150432	-0.214475	-0.269543	-0.310875	-0.338193	-0.354157	-0.362418	-0.36617	-0.367534	-0.367495	-0.365993	-0.361866	-0.352653	-0.334565	-0.303154	-0.25508	-0.190785	-0.116821	-0.0460418	0.00553967	0.0244856	0.00553967	-0.0460418	-0.116821	-0.190785	-0.25508	-0.303154	-0.334566	-0.352656	-0.361883	-0.366064	-0.367749	-0.368354	-0.368548	-0.368604	-0.368618	-0.368621	-0.368622	-0.368622	-0.368622	-0.368622	-0.368622
	Neuron 92	-0.419492	-0.431598	-0.394848	-0.335668	-0.273558	-0.217783	-0.172632	-0.144626	-0.144684	-0.183278	-0.263	-0.375522	-0.506243	-0.643003	-0.781361	-0.922143	-1.06398	-1.19752	-1.30561	-1.36898	-1.37389	-1.31874	-1.21725	-1.0961	-0.986842	-0.914637	-0.888957	-0.900597	-0.926095	-0.937337	-0.912146	-0.841196	-0.728295	-0.584982	-0.424182	-0.257715	-0.0981764	0.038888	0.136754	0.183354	0.177403	0.130803	0.0657334	0.00713696	-0.0272	-0.034819	-0.0294088	-0.0311068
	Neuron 93	2.68639	3.05119	3.40347	3.66844	3.76345	3.64095	3.32627	2.91483	2.52094	2.21127	1.97342	1.74402	1.47292	1.1716	0.908705	0.757667	0.736978	0.7858	0.790604	0.644672	0.304433	-0.188788	-0.73263	-1.21915	-1.58953	-1.85478	-2.07047	-2.2852	-2.50227	-2.68244	-2.78105	-2.78332	-2.70473	-2.55798	-2.32192	-1.94836	-1.40742	-0.735248	-0.0434634	0.520335	0.835898	0.860501	0.642785	0.299819	-0.0274313	-0.220488	-0.21515	-0.01028
	Neuron 94	-6.69662	-7.58144	-8.1439	-8.34236	-8.18389	-7.70957	-6.98723	-6.11573	-5.22716	-4.46923	-3.96574	-3.77529	-3.87469	-4.17658	-4.56872	-4.95434	-5.28142	-5.55809	-5.84954	-6.24947	-6.82804	-7.57852	-8.39457	-9.09752	-9.50373	-9.49819	-9.07785	-8.34889	-7.49069	-6.71282	-6.22045	-6.18106	-6.68005	-7.67158	-8.95496	-10.2062	-11.0661	-11.2513	-10.6447	-9.32866	-7.55524	-5.66182	-3.96209	-2.65165	-1.76929	-1.23288	-0.928346	-0.796202
	Neuron 95	0.650021	0.725252	0.813358	0.862981	0.841512	0.752673	0.633022	0.532571	0.494409	0.543632	0.684419	0.898797	1.14588	1.36764	1.5061	1.52731	1.43875	1.28826	1.14365	1.0636	1.07533	1.16872	1.30658	1.44258	1.53761	1.56959	1.53682	1.45626	1.35764	1.27395	1.2307	1.23825	1.29062	1.37118	1.46164	1.54814	1.62027	1.66439	1.65827	1.57575	1.40301	1.15816	0.899357	0.712024	0.679015	0.848529	1.21538	1.72207
	Neuron 96	-0.422412	-0.448044	-0.561683	-0.717489	-0.854868	-0.921142	-0.89094	-0.773659	-0.605819	-0.432966	-0.290736	-0.193895	-0.136418	-0.0993864	-0.0607773	-0.00322828	0.0803259	0.181971	0.276654	0.327101	0.29825	0.176152	-0.0197924	-0.240251	-0.424448	-0.523944	-0.519746	-0.425469	-0.276553	-0.111995	0.041352	0.173222	0.281746	0.360643	0.393459	0.360384	0.25213	0.0792111	-0.131195	-0.348588	-0.552831	-0.738706	-0.909544	-1.0665	-1.20268	-1.3062	-1.36856	-1.39012
	Neuron 97	-2.79423	-2.75863	-2.65483	-2.51814	-2.38905	-2.29578	-2.24388	-2.21781	-2.19286	-2.15022	-2.08752	-2.01999	-1.97262	-1.96717	-2.00979	-2.08521	-2.16075	-2.19895	-2.17262	-2.07526	-1.92384	-1.75516	-1.61745	-1.55713	-1.60239	-1.75058	-1.96851	-2.20803	-2.42762	-2.6056	-2.73782	-2.82575	-2.86696	-2.85516	-2.78757	-2.67257	-2.53231	-2.39831	-2.30064	-2.25407	-2.24878	-2.25373	-2.23391	-2.17208	-2.08038	-1.99382	-1.95035	-1.97136
	Neuron 98	-0.32512	-0.227599	0.0059307	0.366461	0.817497	1.28111	1.64206	1.77768	1.60719	1.13825	0.482744	-0.173269	-0.634472	-0.765547	-0.535164	-0.0215805	0.616005	1.18741	1.52739	1.54178	1.23001	0.676913	0.0177373	-0.608938	-1.1014	-1.41317	-1.54631	-1.52948	-1.39675	-1.17873	-0.906125	-0.615975	-0.350483	-0.145055	-0.0124946	0.0639793	0.120247	0.187456	0.269885	0.338086	0.339147	0.216828	-0.0654329	-0.503276	-1.03969	-1.57387	-1.99441	-2.22479
	Neuron 99	0.773561	1.01383	1.09675	1.08832	1.03893	0.953751	0.797478	0.528349	0.13752	-0.333362	-0.807999	-1.2127	-1.50848	-1.69651	-1.79649	-1.81871	-1.75455	-1.59272	-1.34393	-1.04741	-0.749666	-0.472018	-0.196134	0.118136	0.495507	0.916895	1.32035	1.62974	1.7913	1.7949	1.66819	1.45007	1.163	0.802819	0.351251	-0.198749	-0.821112	-1.45037	-1.99411	-2.36	-2.48862	-2.37953	-2.09695	-1.74778	-1.43857	-1.23295	-1.13338	-1.09662
	Neuron 100	-1.73973	-1.75271	-1.75612	-1.74156	-1.69548	-1.60196	-1.44955	-1.23797	-0.979981	-0.697892	-0.417713	-0.163715	0.0464201	0.206569	0.325635	0.425645	0.532425	0.662131	0.81116	0.955834	1.06228	1.10069	1.05603	0.930543	0.7393	0.503776	0.248043	-0.00205425	-0.219806	-0.381428	-0.472248	-0.491715	-0.453752	-0.382016	-0.302894	-0.23962	-0.20857	-0.216646	-0.259377	-0.321707	-0.383622	-0.429285	-0.454512	-0.467804	-0.484549	-0.518312	-0.573558	-0.641774
	Neuron 101	-1.5504	-1.14314	-0.969357	-1.11862	-1.57492	-2.21964	-2.88238	-3.41355	-3.74047	-3.88076	-3.9118	-3.91836	-3.94848	-3.99931	-4.03555	-4.02398	-3.95874	-3.86032	-3.75231	-3.63699	-3.49044	-3.28023	-2.99138	-2.64266	-2.28482	-1.98388	-1.79833	-1.7601	-1.86693	-2.08848	-2.38208	-2.71039	-3.0537	-3.4137	-3.80769	-4.25488	-4.75902	-5.29609	-5.81439	-6.2476	-6.53244	-6.62127	-6.48687	-6.12487	-5.5586	-4.84484	-4.0734	-3.35438
	Neuron 102	-1.7652	-1.33685	-0.799969	-0.236143	0.298348	0.782875	1.21991	1.60902	1.92675	2.12691	2.16003	1.99819	1.64986	1.15835	0.589101	0.0150157	-0.495036	-0.88608	-1.12811	-1.2262	-1.2224	-1.18418	-1.18136	-1.26178	-1.43683	-1.6824	-1.95194	-2.1926	-2.35681	-2.40765	-2.322	-2.09601	-1.75187	-1.3392	-0.924271	-0.566573	-0.291979	-0.0769922	0.143734	0.445339	0.869413	1.39224	1.9245	2.34587	2.55783	2.52675	2.29505	1.95639
	Neuron 103	-8.09464	-8.10222	-7.72548	-7.0561	-6.22218	-5.341	-4.50749	-3.80484	-3.30658	-3.05656	-3.04253	-3.1914	-3.39855	-3.5763	-3.6924	-3.778	-3.90469	-4.14497	-4.53298	-5.03842	-5.56491	-5.97887	-6.16156	-6.06014	-5.70861	-5.20687	-4.67253	-4.19526	-3.81534	-3.52767	-3.29877	-3.08633	-2.85874	-2.61083	-2.36536	-2.15278	-1.98091	-1.82252	-1.63954	-1.43114	-1.26832	-1.2829	-1.60914	-2.30933	-3.32809	-4.50516	-5.64068	-6.57347
	Neuron 104	-1.0619	-0.904972	-0.748549	-0.602769	-0.479203	-0.39134	-0.347297	-0.340644	-0.347837	-0.336447	-0.281713	-0.184047	-0.0782456	-0.0263373	-0.0920558	-0.305771	-0.639034	-1.00773	-1.30744	-1.46233	-1.45789	-1.33795	-1.1713	-1.01293	-0.884507	-0.781432	-0.693641	-0.6206	-0.57008	-0.54596	-0.538715	-0.528116	-0.497055	-0.447281	-0.406722	-0.422879	-0.544184	-0.798003	-1.1761	-1.63376	-2.10058	-2.49548	-2.74103	-2.77732	-2.57817	-2.16727	-1.62527	-1.07768
	Neuron 105	-1.05554	-0.852817	-0.627732	-0.415015	-0.242199	-0.123288	-0.0591279	-0.0418451	-0.0581204	-0.0891178	-0.109749	-0.091196	-0.00779335	0.153541	0.384275	0.649806	0.89499	1.06207	1.11468	1.05422	0.917594	0.758428	0.624384	0.543684	0.524345	0.560733	0.639619	0.741561	0.839214	0.898116	0.885013	0.783026	0.605304	0.396132	0.214949	0.110984	0.104053	0.182817	0.318374	0.480125	0.642343	0.781662	0.875388	0.908018	0.881805	0.819999	0.757008	0.722151
	Neuron 106	0.00508545	0.166509	0.412203	0.708256	0.992275	1.19282	1.25743	1.17792	0.999184	0.803002	0.672332	0.654606	0.744418	0.893854	1.04169	1.14332	1.18664	1.19007	1.1881	1.21291	1.28003	1.38331	1.50028	1.60292	1.66566	1.66522	1.5767	1.37627	1.05618	0.644287	0.211585	-0.143557	-0.329432	-0.296154	-0.0552374	0.323102	0.731792	1.05983	1.22635	1.20512	1.03025	0.78048	0.548281	0.407351	0.392117	0.496213	0.686797	0.924131
	Neuron 107	-0.311337	0.273441	0.811973	1.18551	1.31862	1.19107	0.832666	0.306722	-0.308144	-0.930934	-1.4863	-1.91282	-2.17309	-2.26092	-2.19995	-2.03345	-1.81013	-1.57149	-1.34544	-1.14849	-0.995194	-0.907658	-0.916054	-1.04644	-1.30213	-1.65083	-2.02773	-2.35594	-2.57604	-2.67056	-2.67015	-2.63682	-2.63105	-2.67875	-2.75518	-2.79606	-2.73275	-2.53331	-2.22453	-1.8788	-1.57369	-1.35204	-1.21055	-1.1214	-1.06509	-1.04552	-1.07611	-1.15292
[truncated: 367 more rows]
[truncated: 549 more columns]

## Sheet: Fig 2b
FIRST SESSION
[truncated: 35 more rows]
[truncated: 404 more columns]

## Sheet: Fig 2c
FIRST SESSION
[truncated: 33 more rows]
[truncated: 974 more columns]

## Sheet: Fig 4c left panel
FIRST SESSION
		Experiment 1	Experiment 2	Experiment 3	Experiment 4	Experiment 5	Experiment 6
	Inhalation	47.7273	57.1429	77.4194	61.9048	75	45
[truncated: 17 more rows]

## Sheet: Fig 4c right panel
FIRST SESSION
[truncated: 19 more rows]
[truncated: 129 more columns]

## Sheet: Fig 4d
	# Modulating Variables	FIRST SESSION	EXPERT SESSION
[truncated: 9 more rows]

[truncated: 25 more sheets: Fig 4e Right panel, Fig 4e Left Panel, Fig 5a left panel, Fig 5a middle panel, Fig 5b, Fig 5c, Fig 5a right panel, Fig 6b, Fig 6c, Supplementary Fig 1c, Supplementary Fig 2b, Supplementary Fig 2d, Supplementary Fig 2e, Supplementary Fig 2f, Supplementary Fig 5d, Supplementary Fig 5e, Supplementary Fig 8a, Supplementary Fig 8b, Supplementary Fig 9, Supplementary Fig 10a …]
